# Supplementary material for: Evolution Analysis of the Fasciclin-Like Arabinogalactan Proteins in Plants Shows Variable Fasciclin-AGP Domain Constitutions
Source: Int J Mol Sci. 2019 Apr 20;20(8):1945. doi: 10.3390/ijms20081945 (PMC6514703; doi:10.3390/ijms20081945)
Supplement: Supplementary file 1 [file ijms-20-01945-s001.zip]

Archive with 7 entries (6 files):
- Supplementary files/
- Supplementary files/Figure S1.pdf
- Supplementary files/Figure S2.pdf
- Supplementary files/Figure S3.pdf
- Supplementary files/Figure S4.pdf
- Supplementary files/Table S1.xlsx
- Supplementary files/Table S2.xlsx
