# Supplementary material for: Evolution Analysis of the Fasciclin-Like Arabinogalactan Proteins in Plants Shows Variable Fasciclin-AGP Domain Constitutions
Source: Int J Mol Sci. 2019 Apr 20;20(8):1945. doi: 10.3390/ijms20081945 (PMC6514703; doi:10.3390/ijms20081945)
Supplement: Supplementary file 1 [file ijms-20-01945-s001.zip › Supplementary files/Table S1.xlsx]

## Sheet: Sheet1
Table S1. Putative FLAs identified in plants
Gene	Dtabase	FLA name	Group1	intron2	Length (aa)3	AP/PA/SP/TP/GP/VP Repeats in AGP region4	Total PAST%5	Part PAST%6	Part length (aa)7	Fasciclin domain8	Predicted signal peptide9	Predicted GPI anchor10	A. thaliana FLA BLASTP Hits11	Intraspecies FLA BLASTP Hits12
Red algae
C. crispus
CHC_T00002202001	NCBI	CcrFLA1	E	0	1025	1/0/5/1/1/1	0.3346	0.66818	22	4	Yes	No	None	None
Green algae
C. reinhardtii
Cre03.g175300	Phytozome	CreFLA9	D1	7	438	2/3/1/0/0/0	0.411	0.6912	68	2	No	No	None	None
Cre16.g679445	Phytozome	CreFLA1	E	5	236	3/1/3/0/0/1	0.4492	0.8182	22	1	Yes	No	None	CreFLA11
Cre16.g687742	Phytozome	CreFLA8	E	9	579	1/4/59/1/0/1	0.456	0.8343	181	2	Yes	No	None	None
Cre17.g745097	Phytozome	CreFLA10	E	27	905	6/4/10/3/0/0	0.3934	0.76	75	4	Yes	No	None	None
Cre06.g278170	Phytozome	CreFLA11	E	30	1300	6/7/13/10/2/4	0.3815	0.8125	96	6	Yes	No	None	CreFLA1, CreFLA3
Cre09.g394200	Phytozome	CreFLA4	F	5	1497	10/9/28/2/1/3	0.4041	0.8882	161	1	Yes	No	None	CreFLA5
Cre02.g095130	Phytozome	CreFLA2	F	7	511	2/5/9/7/0/0	0.4442	0.7647	68	1	Yes	No	None	CreFLA3
Cre09.g393450	Phytozome	CreFLA5	F	7	1521	11/9/26/4/1/2	0.4057	0.8662	157	1	Yes	No	None	CreFLA4
Cre17.g713150	Phytozome	CreFLA3	F	8	583	4/3/18/7/1/0	0.4425	0.8716	109	1	Yes	No	None	CreFLA2, CreFLA11
Cre16.g687854	Phytozome	CreFLA7	F	8	598	10/5/16/3/2/0	0.3896	0.6364	154	1	Yes	No	None	None
Cre03.g166250	Phytozome	CreFLA6	F	10	663	19/22/0/3/1/2	0.4585	0.8062	129	1	No	No	None	None
C. braunii
CHBRA476g00010	OrcAE	CbrFLA20	C	0	960	5/2/11/5/0/1	0.402083	0.754717	106	2	No	No	FLA16	CbrFLA3, CbrFLA4, CbrFLA18, CbrFLA19
CHBRA165g00180	OrcAE	CbrFLA1	E	1	608	0/1/2/3/0/1	0.34375	0.738095	42	1	Yes	No	FLA6	None
CHBRA1815g00010	OrcAE	CbrFLA2	E	0	174	3/0/1/0/0/0	0.373563	0.774194	31	1	Yes	No	None	CbrFLA21
CHBRA83g00340	OrcAE	CbrFLA3	E	0	251	2/2/1/1/0/0	0.370518	0.733333	30	1	Yes	No	None	CbrFLA4, CbrFLA7, CbrFLA8, CbrFLA9, CbrFLA10, CbrFLA11, CbrFLA12, CbrFLA13, CbrFLA14, CbrFLA16, CbrFLA17, CbrFLA19, CbrFLA20, CbrFLA22, CbrFLA23, CbrFLA24
CHBRA1065g00030	OrcAE	CbrFLA4	E	6	1380	8/9/28/6/3/4	0.386232	0.689498	219	1	No	No	FLA16	CbrFLA3, CbrFLA7, CbrFLA9, CbrFLA10, CbrFLA14, CbrFLA16, CbrFLA18, CbrFLA20
CHBRA06g01550	OrcAE	CbrFLA7	E	0	226	1/3/1/2/0/1	0.367257	0.833333	24	1	Yes	No	FLA15, FLA17, FLA18	CbrFLA3, CbrFLA4, CbrFLA8, CbrFLA9, CbrFLA10, CbrFLA11, CbrFLA12, CbrFLA13, CbrFLA14, CbrFLA16, CbrFLA17, CbrFLA19, CbrFLA21, CbrFLA22, CbrFLA23, CbrFLA24
CHBRA06g01470	OrcAE	CbrFLA9	E	0	226	1/3/1/2/0/1	0.362832	0.833333	24	1	Yes	No	FLA15, FLA17, FLA18	CbrFLA3, CbrFLA4, CbrFLA7, CbrFLA8, CbrFLA10, CbrFLA11, CbrFLA12, CbrFLA13, CbrFLA14, CbrFLA17, CbrFLA19, CbrFLA21, CbrFLA22, CbrFLA23, CbrFLA24
CHBRA06g01390	OrcAE	CbrFLA11	E	0	202	2/1/0/0/0/1	0.351485	0.526316	19	1	Yes	No	FLA7, FLA16	CbrFLA3, CbrFLA7, CbrFLA8, CbrFLA9, CbrFLA10, CbrFLA12, CbrFLA13, CbrFLA14, CbrFLA17, CbrFLA19, CbrFLA22, CbrFLA23, CbrFLA24
CHBRA617g00160	OrcAE	CbrFLA15	E	0	257	1/0/2/1/0/1	0.350195	0.8	15	1	No	No	None	CbrFLA5, CbrFLA6
CHBRA129g00470	OrcAE	CbrFLA16	E	1	982	7/5/9/1/0/0	0.411405	0.75	76	4	No	No	FLA12, FLA15, FLA16, FLA17, FLA18	CbrFLA4, CbrFLA7, CbrFLA22
CHBRA04g01220	OrcAE	CbrFLA19	E	0	228	2/0/0/0/0/0	0.328947	0.875	8	1	Yes	No	None	CbrFLA3, CbrFLA5, CbrFLA7, CbrFLA8, CbrFLA9, CbrFLA10, CbrFLA11, CbrFLA12, CbrFLA13, CbrFLA14, CbrFLA20, CbrFLA22, CbrFLA23, CbrFLA24
CHBRA246g00180	OrcAE	CbrFLA22	E	0	197	2/2/0/0/1/0	0.340102	0.875	8	1	Yes	No	FLA15, FLA17	CbrFLA3, CbrFLA7, CbrFLA8, CbrFLA9, CbrFLA10, CbrFLA11, CbrFLA12, CbrFLA13, CbrFLA14, CbrFLA16, CbrFLA17, CbrFLA19, CbrFLA23, CbrFLA24
CHBRA246g00140	OrcAE	CbrFLA23	E	4	1692	12/10/5/2/3/1	0.315198	0.733945	109	1	No	No	FLA15, FLA17	CbrFLA3, CbrFLA7, CbrFLA8, CbrFLA9, CbrFLA10, CbrFLA11, CbrFLA12, CbrFLA13, CbrFLA14, CbrFLA17, CbrFLA19, CbrFLA21, CbrFLA22, CbrFLA24
CHBRA246g00120	OrcAE	CbrFLA24	E	0	199	0/1/1/0/1/0	0.358586	0.8	10	1	Yes	No	FLA15, FLA17, FLA18	CbrFLA3, CbrFLA7, CbrFLA8, CbrFLA9, CbrFLA10, CbrFLA11, CbrFLA12, CbrFLA13, CbrFLA14, CbrFLA17, CbrFLA19, CbrFLA22, CbrFLA23
CHBRA869g00060	OrcAE	CbrFLA5	F	0	221	2/1/1/1/0/1	0.322727	0.538462	26	1	Yes	No	None	CbrFLA6, CbrFLA15, CbrFLA19
CHBRA837g00140	OrcAE	CbrFLA6	F	0	202	1/0/0/1/0/1	0.371287	0.8	10	1	No	No	None	CbrFLA5, CbrFLA15
CHBRA06g01510	OrcAE	CbrFLA8	F	0	208	1/3/0/1/0/2	0.331731	0.85	20	1	Yes	No	None	CbrFLA3, CbrFLA7, CbrFLA9, CbrFLA10, CbrFLA11, CbrFLA12, CbrFLA13, CbrFLA14, CbrFLA19, CbrFLA22, CbrFLA23, CbrFLA24
CHBRA06g01400	OrcAE	CbrFLA10	F	0	199	2/1/0/0/0/0	0.306533	1	6	1	Yes	No	None	CbrFLA3, CbrFLA4, CbrFLA7, CbrFLA8, CbrFLA9, CbrFLA11, CbrFLA12, CbrFLA13, CbrFLA14, CbrFLA17, CbrFLA19, CbrFLA21, CbrFLA22, CbrFLA23, CbrFLA24
CHBRA741g00090	OrcAE	CbrFLA12	F	0	217	0/2/0/1/0/2	0.336406	0.75	12	1	Yes	No	None	CbrFLA3, CbrFLA4, CbrFLA7, CbrFLA8, CbrFLA9, CbrFLA10, CbrFLA11, CbrFLA13, CbrFLA14, CbrFLA17, CbrFLA19, CbrFLA22, CbrFLA23, CbrFLA24
CHBRA741g00080	OrcAE	CbrFLA13	F	0	213	1/2/0/3/0/2	0.333333	0.694444	36	1	Yes	No	None
CHBRA741g00070	OrcAE	CbrFLA14	F	0	213	1/2/0/3/0/2	0.328638	0.694444	36	1	Yes	No	None	CbrFLA3, CbrFLA4, CbrFLA7, CbrFLA8, CbrFLA9, CbrFLA10, CbrFLA11, CbrFLA12, CbrFLA14, CbrFLA17, CbrFLA19, CbrFLA22, CbrFLA23, CbrFLA24
CHBRA513g00210	OrcAE	CbrFLA17	F	0	204	2/0/0/0/0/0	0.323529	1	6	1	Yes	No	None	CbrFLA3, CbrFLA7, CbrFLA8, CbrFLA9, CbrFLA10, CbrFLA11, CbrFLA12, CbrFLA13, CbrFLA14, CbrFLA22, CbrFLA23, CbrFLA24
CHBRA510g00060	OrcAE	CbrFLA18	F	3	343	2/5/3/1/1/5	0.41691	0.651515	66	1	Yes	Yes	None	CbrFLA4, CbrFLA20
CHBRA312g00020	OrcAE	CbrFLA21	F	2	884	5/3/0/1/0/0	0.299312	0.787879	33	1	No	No	None	CbrFLA2, CbrFLA7, CbrFLA9, CbrFLA10, CbrFLA23
Liverworts
M. polymorpha
Mapoly0097s0014.1	Phytozome	MpoFLA14	B	1	487	5/3/1/1/2/0	0.3573	0.75	28	2	Yes	Yes	FLA15, FLA16, FLA17, FLA18	MpoFLA9, MpoFLA10
Mapoly0093s0009.1	Phytozome	MpoFLA7	C	0	416	4/4/1/5/0/2	0.387	0.7021	47	2	Yes	Yes	FLA1, FLA2, FLA3, FLA4, FLA5, FLA6, FLA7, FLA8, FLA9, FLA10, FLA11, FLA12, FLA13, FLA14	MpoFLA6, MpoFLA8, MpoFLA9, MpoFLA10, MpoFLA11, MpoFLA12, MpoFLA13
Mapoly0012s0106.1	Phytozome	MpoFLA13	C	0	463	17/18/3/10/0/6	0.4773	0.746	126	2	Yes	Yes	FLA1, FLA2, FLA3, FLA4, FLA5, FLA6, FLA7, FLA8, FLA9, FLA10, FLA11, FLA12, FLA13, FLA14	MpoFLA6, MpoFLA7, MpoFLA8, MpoFLA9, MpoFLA10, MpoFLA11, MpoFLA12
Mapoly0194s0008.1	Phytozome	MpoFLA6	D2	0	424	7/7/2/1/0/2	0.3561	0.8974	39	2	No	No	FLA1, FLA2, FLA3, FLA4, FLA5, FLA6, FLA7, FLA8, FLA9, FLA10, FLA11, FLA12, FLA13, FLA14	MpoFLA7, MpoFLA8, MpoFLA9, MpoFLA10, MpoFLA11, MpoFLA12, MpoFLA13
Mapoly0027s0087.1	Phytozome	MpoFLA8	D2	0	398	4/6/2/2/0/1	0.3518	0.7273	33	2	Yes	Yes	FLA1, FLA2, FLA3, FLA4, FLA5, FLA6, FLA7, FLA8, FLA9, FLA10, FLA11, FLA12, FLA13, FLA14	MpoFLA6, MpoFLA7, MpoFLA9, MpoFLA10, MpoFLA11, MpoFLA12, MpoFLA13
Mapoly0027s0084.1	Phytozome	MpoFLA9	D2	0	391	4/2/0/1/1/2	0.3734	0.619	42	2	Yes	Yes	FLA1, FLA2, FLA3, FLA4, FLA5, FLA6, FLA7, FLA8, FLA9, FLA10, FLA11, FLA12, FLA13, FLA14	MpoFLA6, MpoFLA7, MpoFLA8, MpoFLA10, MpoFLA11, MpoFLA12, MpoFLA13, MpoFLA14
Mapoly0027s0081.1	Phytozome	MpoFLA10	D2	0	391	4/2/0/1/1/2	0.3734	0.619	42	2	Yes	Yes	FLA1, FLA2, FLA3, FLA4, FLA5, FLA6, FLA7, FLA8, FLA9, FLA10, FLA11, FLA12, FLA13, FLA14	MpoFLA6, MpoFLA7, MpoFLA8, MpoFLA9, MpoFLA11, MpoFLA12, MpoFLA13, MpoFLA14
Mapoly0027s0080.1	Phytozome	MpoFLA11	D2	0	398	5/2/1/0/2/2	0.3869	0.6471	34	2	Yes	Yes	FLA1, FLA2, FLA3, FLA4, FLA5, FLA6, FLA7, FLA8, FLA9, FLA10, FLA11, FLA12, FLA13, FLA14	MpoFLA6, MpoFLA7, MpoFLA8, MpoFLA9, MpoFLA10, MpoFLA12, MpoFLA13, MpoFLA14
Mapoly0027s0079.1	Phytozome	MpoFLA12	D2	0	398	5/2/1/0/2/2	0.3869	0.6471	34	2	Yes	Yes	FLA1, FLA2, FLA3, FLA4, FLA5, FLA6, FLA7, FLA8, FLA9, FLA10, FLA11, FLA12, FLA13, FLA14	MpoFLA6, MpoFLA7, MpoFLA8, MpoFLA9, MpoFLA10, MpoFLA11, MpoFLA13, MpoFLA14
Mapoly0101s0015.1	Phytozome	MpoFLA1	E	0	231	1/1/1/2/0/2	0.3636	0.7857	14	1	Yes	Yes	FLA16	MpoFLA2, MpoFLA3
Mapoly0075s0013.2	Phytozome	MpoFLA2	E	3	221	0/2/2/5/0/0	0.4253	0.8333	30	1	Yes	No	FLA15	MpoFLA1, MpoFLA3
Mapoly0075s0013.1	Phytozome	MpoFLA3	E	3	245	0/2/2/5/1/0	0.4309	0.8333	30	1	Yes	No	FLA16	MpoFLA1, MpoFLA2
Mapoly0095s0061.1	Phytozome	MpoFLA4	E	0	299	3/4/7/1/1/4	0.398	0.7385	65	1	No	No	FLA22	MpoFLA5
Mapoly0033s0033.1	Phytozome	MpoFLA5	E	0	273	6/5/7/2/1/2	0.4396	0.8077	78	1	Yes	Yes	FLA22	Mpo4, Mpo14
Mosses
P. patens
Phpat.016G034100	Phytozome	PpaFLA10	B	0	452	7/5/0/0/3/1	0.2588	0.6383	47	2	No	No	FLA15, FLA16, FLA17, FLA18	PpaFLA6, PpaFLA11
Phpat.025G021800	Phytozome	PpaFLA11	B	1	402	3/1/0/0/3/0	0.2587	0.6875	16	2	No	No	FLA15, FLA16, FLA17, FLA18	PpaFLA7, PpaFLA8, PpaFLA10
Phpat.004G062900	Phytozome	PpaFLA5	C	0	317	13/10/7/5/1/2	0.47	0.7664	107	1	No	No	FLA1, FLA2, FLA3, FLA4, FLA5, FLA8, FLA10, FLA14	PpaFLA3
Phpat.007G002900	Phytozome	PpaFLA3	C	0	390	2/1/6/0/0/2	0.4744	0.7034	118	1	No	No	FLA1, FLA2, FLA3, FLA4, FLA5, FLA8, FLA10, FLA14	PpaFLA5
Phpat.003G041000	Phytozome	PpaFLA12	D1	0	269	1/0/0/1/0/0	0.29	0.7143	7	1	Yes	No	FLA17, FLA19, FLA20, FLA22	PpaFLA4, PpaFLA6, PpaFLA7, PpaFLA8, PpaFLA9
Phpat.021G037400	Phytozome	PpaFLA1	E	4	263	2/1/6/0/0/2	0.4335	0.6571	35	1	Yes	Yes	None	PpaFLA2
Phpat.019G005200	Phytozome	PpaFLA2	E	2	284	3/1/1/1/0/1	0.3662	0.6857	35	1	No	No	None	PpaFLA1
Phpat.006G011100	Phytozome	PpaFLA4	E	0	300	9/3/3/2/1/2	0.4233	0.6866	67	1	No	No	FLA22	PpaFLA6, PpaFLA7, PpaFLA12
Phpat.001G016800	Phytozome	PpaFLA6	E	0	291	9/7/2/1/2/3	0.3814	0.75	40	1	No	No	FLA13, FLA17, FLA18, FLA19, FLA21, FLA22	PpaFLA4, PpaFLA7, PpaFLA8, PpaFLA9, PpaFLA10, PpaFLA11, PpaFLA12
Phpat.013G027300	Phytozome	PpaFLA7	E	0	268	9/5/3/2/0/1	0.4216	0.7692	52	1	Yes	Yes	FLA11, FLA12, FLA19	PpaFLA4, PpaFLA6, PpaFLA8, PpaFLA9, PpaFLA10, PpaFLA11, PpaFLA12
Phpat.003G016800	Phytozome	PpaFLA8	E	0	282	10/6/1/3/0/1	0.3936	0.7333	60	1	Yes	No	FLA11, FLA12, FLA19	PpaFLA4, PpaFLA6, PpaFLA7, PpaFLA9, PpaFLA11, PpaFLA12
Phpat.026G042300	Phytozome	PpaFLA9	E	0	271	8/3/3/2/0/1	0.4207	0.7636	55	1	Yes	Yes	FLA19	PpaFLA2, PpaFLA4, PpaFLA6, PpaFLA7, PpaFLA8, PpaFLA12
Lycopodiophyta
S. moellendorffii
15417822	Phytozome	SmoFLA3	B	0	381	4/2/1/0/1/0	0.2782	0.6316	19	1	No	No	FLA15, FLA16, FLA17, FLA18	SmoFLA9
15401851	Phytozome	SmoFLA9	B	0	400	3/2/1/0/0/0	0.31	1	8	2	No	No	FLA14, FLA15, FLA16, FLA17, FLA18	SmoFLA3
15413899	Phytozome	SmoFLA4	C	0	322	8/5/10/2/2/1	0.4752	0.9884	86	1	No	No	FLA4, FLA5, FLA9, FLA13	SmoFLA5, SmoFLA6, SmoFLA7, SmoFLA8
15404663	Phytozome	SmoFLA5	C	0	181	1/1/3/0/0/0	0.3204	0.9167	12	1	No	No	FLA1, FLA2, FLA3, FLA5, FLA8, FLA10, FLA12, FLA14	SmoFLA4, SmoFLA6, SmoFLA7, SmoFLA8
15418372	Phytozome	SmoFLA6	D2	0	388	8/5/10/2/2/1	0.4201	0.8243	74	2	No	No	FLA1, FLA2, FLA3, FLA4, FLA5, FLA6, FLA7, FLA8, FLA9, FLA10, FLA11, FLA12, FLA13, FLA14	SmoFLA4, SmoFLA5, SmoFLA7, SmoFLA8
15419255	Phytozome	SmoFLA7	D2	1	386	4/2/6/1/0/1	0.4404	0.8846	26	2	No	No	FLA1, FLA2, FLA3, FLA4, FLA5, FLA6, FLA7, FLA8, FLA9, FLA10, FLA11, FLA12, FLA13, FLA14	SmoFLA4, SmoFLA5, SmoFLA6, SmoFLA8
15417283	Phytozome	SmoFLA8	D2	1	565	7/7/6/1/1/1	0.3929	0.88	50	2	No	No	FLA1, FLA2, FLA3, FLA4, FLA5, FLA6, FLA7, FLA8, FLA9, FLA10, FLA11, FLA12, FLA13, FLA14	SmoFLA4, SmoFLA5, SmoFLA6, SmoFLA7
15418660	Phytozome	SmoFLA1	E	0	293	5/4/0/0/3/0	0.3857	0.5745	47	1	Yes	Yes	FLA22	SmoFLA2
15409766	Phytozome	SmoFLA2	E	4	492	2/1/4/0/1/1	0.3374	0.6522	23	1	No	No	None	SmoFLA1
Gymnosperm
P. abies
MA_7057334g0010	ConGenIE	PabFLA10	A	0	277	5/5/4/4/0/0	0.4188	0.8571	35	1	No	No	FLA1, FLA2, FLA4, FLA6, FLA7, FLA8, FLA9, FLA10, FLA11, FLA12, FLA13	PabFLA5, PabFLA6, PabFLA8, PabFLA11, PabFLA12, PabFLA13, PabFLA14, PabFLA15, PabFLA16, PabFLA20, PabFLA21
MA_59950g0010	ConGenIE	PabFLA12	A	3	257	7/5/5/2/0/0	0.3969	0.8409	44	1	Yes	Yes	FLA1, FLA2, FLA4, FLA6, FLA7, FLA8, FLA9, FLA10, FLA11, FLA12, FLA13	PabFLA5, PabFLA6, PabFLA8, PabFLA10, PabFLA11, PabFLA13, PabFLA14, PabFLA15, PabFLA16, PabFLA21
MA_5195g0010	ConGenIE	PabFLA13	A	1	274	7/7/4/1/1/0	0.4088	0.8298	47	1	Yes	Yes	FLA1, FLA2, FLA4, FLA6, FLA7, FLA8, FLA9, FLA10, FLA11, FLA12, FLA13	PabFLA5, PabFLA6, PabFLA8, PabFLA10, PabFLA11, PabFLA12, PabFLA14, PabFLA15, PabFLA16, PabFLA20, PabFLA21
MA_309953g0010	ConGenIE	PabFLA14	A	3	295	5/6/4/6/0/0	0.3661	0.8222	45	1	No	No	FLA1, FLA2, FLA4, FLA6, FLA7, FLA8, FLA9, FLA10, FLA11, FLA12, FLA13	PabFLA5, PabFLA6, PabFLA10, PabFLA11, PabFLA12, PabFLA13, PabFLA15, PabFLA16, PabFLA20, PabFLA21
MA_43595g0010	ConGenIE	PabFLA9	B	2	493	4/2/2/0/4/0	0.2495	0.6522	23	1	No	No	FLA15, FLA16, FLA17, FLA18	PabFLA17, PabFLA22
MA_28601g0020	ConGenIE	PabFLA17	B	1	402	4/2/1/0/2/0	0.3035	0.6522	23	2	Yes	No	FLA15, FLA16, FLA17, FLA18	PabFLA9, PabFLA22
MA_216501g0010	ConGenIE	PabFLA22	B	1	439	5/3/3/0/2/0	0.287	0.7576	33	2	Yes	No	FLA15, FLA16, FLA17, FLA18	PabFLA9, PabFLA17
MA_5116514g0010	ConGenIE	PabFLA6	C	0	184	2/1/3/3/0/0	0.4293	0.7742	31	1	No	No	FLA1, FLA2, FLA4, FLA6, FLA7, FLA8, FLA9, FLA10, FLA11, FLA12, FLA13	PabFLA5, PabFLA8, PabFLA10, PabFLA11, PabFLA12, PabFLA13, PabFLA14, PabFLA15, PabFLA16, PabFLA20, PabFLA21
MA_4482888g0010	ConGenIE	PabFLA8	C	0	108	3/2/1/0/0/1	0.3704	0.9	10	1	No	No	FLA1, FLA2, FLA4, FLA6, FLA7, FLA8, FLA9, FLA10, FLA11, FLA12, FLA13	PabFLA5, PabFLA6, PabFLA10, PabFLA11, PabFLA12, PabFLA13, PabFLA15, PabFLA16, PabFLA21
MA_10433947g0020	ConGenIE	PabFLA11	C	0	360	8/6/10/8/0/5	0.4472	0.7154	123	1	No	No	FLA1, FLA2, FLA3, FLA4, FLA5, FLA6, FLA7, FLA8, FLA9, FLA10, FLA11, FLA12, FLA13	PabFLA5, PabFLA6, PabFLA8, PabFLA12, PabFLA13, PabFLA15, PabFLA16, PabFLA21
MA_55418g0010	ConGenIE	PabFLA16	C	1	426	9/10/3/2/2/0	0.4038	0.7879	66	2	No	No	FLA1, FLA2, FLA3, FLA4, FLA5, FLA6, FLA7, FLA8, FLA9, FLA10, FLA11, FLA12, FLA13, FLA14	PabFLA5, PabFLA6, PabFLA8, PabFLA10, PabFLA11, PabFLA12, PabFLA13, PabFLA14, PabFLA15, PabFLA20, PabFLA21
MA_10436490g0010	ConGenIE	PabFLA21	C	0	410	11/10/5/2/1/0	0.3902	0.8154	65	2	Yes	Yes	FLA1, FLA2, FLA3, FLA4, FLA5, FLA6, FLA7, FLA8, FLA9, FLA10, FLA11, FLA12, FLA13, FLA14	PabFLA5, PabFLA6, PabFLA8, PabFLA10, PabFLA11, PabFLA12, PabFLA13, PabFLA14, PabFLA15, PabFLA16, PabFLA20
MA_10051181g0010	ConGenIE	PabFLA1	D1	0	257	1/1/0/2/0/2	0.3307	0.55	20	1	Yes	Yes	FLA19, FLA21, FLA22	PabFLA2, PabFLA3, PabFLA4, PabFLA7, PabFLA18, PabFLA19, PabFLA23, PabFLA24
MA_153279g0010	ConGenIE	PabFLA2	D1	1	313	1/1/0/2/0/2	0.3323	0.55	20	1	No	No	FLA19, FLA21, FLA22	PabFLA1, PabFLA3, PabFLA4, PabFLA7, PabFLA18, PabFLA19, PabFLA23, PabFLA24
MA_10437029g0030	ConGenIE	PabFLA3	D1	1	321	1/1/0/2/0/1	0.3084	0.65	20	1	Yes	No	FLA19, FLA21, FLA22	PabFLA1, PabFLA2, PabFLA4, PabFLA7, PabFLA18
MA_99914g0010	ConGenIE	PabFLA4	D1	0	273	1/3/6/0/2/0	0.3736	0.8065	31	1	Yes	Yes	FLA22	PabFLA1, PabFLA2, PabFLA3, PabFLA24
MA_8251628g0010	ConGenIE	PabFLA7	D1	0	397	4/3/2/1/0/0	0.3829	0.8182	22	1	No	No	FLA19, FLA20, FLA21	PabFLA1, PabFLA2, PabFLA3, PabFLA18, PabFLA19
MA_44729g0010	ConGenIE	PabFLA18	D1	0	407	2/2/1/0/0/0	0.2678	0.7895	19	2	Yes	No	FLA20, FLA21	PabFLA1, PabFLA2, PabFLA3, PabFLA7, PabFLA19
MA_10397539g0010	ConGenIE	PabFLA19	D1	0	389	7/7/3/0/1/0	0.3213	0.9189	37	2	No	No	FLA20, FLA21	PabFLA1, PabFLA2, PabFLA7, PabFLA18, PabFLA19
MA_89859g0010	ConGenIE	PabFLA23	D1	0	352	0/0/2/3/0/0	0.267	0.3793	29	1	No	No	FLA19, FLA21	PabFLA2
MA_10360g0010	ConGenIE	PabFLA24	D1	0	268	3/1/4/1/0/0	0.3657	0.6222	45	1	Yes	No	FLA19, FLA22	PabFLA1, PabFLA2, PabFLA4
MA_16264g0020	ConGenIE	PabFLA5	D2	0	477	1/1/5/2/1/2	0.3333	0.6552	29	1	Yes	No	FLA1, FLA2, FLA3, FLA4, FLA5, FLA6, FLA7, FLA8, FLA9, FLA10, FLA11, FLA12, FLA13, FLA14	PabFLA6, PabFLA8, PabFLA10, PabFLA11, PabFLA12, PabFLA13, PabFLA14, PabFLA15, PabFLA16, PabFLA20, PabFLA21
MA_137299g0010	ConGenIE	PabFLA15	D2	1	469	2/1/8/1/0/2	0.3539	0.6383	47	2	Yes	No	FLA1, FLA2, FLA3, FLA4, FLA5, FLA6, FLA7, FLA8, FLA9, FLA10, FLA11, FLA12, FLA13, FLA14	PabFLA5, PabFLA6, PabFLA8, PabFLA10, PabFLA11, PabFLA12, PabFLA13, PabFLA14, PabFLA16, PabFLA20, PabFLA21
MA_107g0010	ConGenIE	PabFLA20	D2	1	529	4/3/24/2/2/6	0.4008	0.6519	135	2	Yes	No	FLA1, FLA2, FLA3, FLA4, FLA5, FLA6, FLA7, FLA8, FLA9, FLA10, FLA11, FLA12, FLA13, FLA14	PabFLA5, PabFLA6, PabFLA10, PabFLA12, PabFLA13, PabFLA14, , PabFLA15, PabFLA16, PabFLA20
Amborellales
A. trichopoda
scaffold00393.1	Phytozome	AtrFLA3	A	0	238	1/0/0/2/1/0	0.3824	0.7333	15	1	Yes	Yes	FLA1, FLA2, FLA4, FLA6, FLA7, FLA8, FLA9, FLA10, FLA11, FLA12, FLA13	AtrFLA2, AtrFLA4, AtrFLA7, AtrFLA8, AtrFLA9, AtrFLA11
scaffold00001.224	Phytozome	AtrFLA6	A	1	112	1/1/2/0/0/0	0.3571	0.9	10	1	Yes	No	FLA7	AtrFLA7
scaffold00001.234	Phytozome	AtrFLA7	A	0	267	8/8/6/1/0/0	0.4232	0.7917	48	1	Yes	Yes	FLA1, FLA2, FLA4, FLA6, FLA7, FLA8, FLA9, FLA10, FLA11, FLA12, FLA13	AtrFLA2, AtrFLA3, AtrFLA4, AtrFLA6, AtrFLA8, AtrFLA9, AtrFLA10, AtrFLA11
scaffold00007.129	Phytozome	AtrFLA8	A	0	246	5/6/0/0/0/1	0.3943	0.9412	17	1	Yes	Yes	FLA1, FLA2, FLA3, FLA4, FLA6, FLA7, FLA8, FLA9, FLA10, FLA11, FLA12, FLA13, FLA15, FLA16, FLA17, FLA18	AtrFLA2, AtrFLA3, AtrFLA4, AtrFLA7, AtrFLA9, AtrFLA10, AtrFLA11
scaffold00004.170	Phytozome	AtrFLA10	B	1	471	6/4/0/1/2/0	0.3036	0.75	32	2	Yes	No	FLA12, FLA15, FLA16, FLA17, FLA18	None
scaffold00069.206	Phytozome	AtrFLA9	C	0	422	12/6/5/0/0/2	0.41	0.7761	67	1	Yes	Yes	FLA1, FLA2, FLA3, FLA4, FLA5, FLA6, FLA7, FLA8, FLA9, FLA10, FLA11, FLA12, FLA13, FLA14	AtrFLA2, AtrFLA3, AtrFLA4, AtrFLA7, AtrFLA8, AtrFLA11
scaffold00006.127	Phytozome	AtrFLA11	C	0	393	8/6/4/0/1/0	0.3333	0.7778	45	2	Yes	Yes	FLA1, FLA2, FLA3, FLA4, FLA5, FLA6, FLA7, FLA8, FLA9, FLA10, FLA11, FLA12, FLA13, FLA14	AtrFLA2, AtrFLA3, AtrFLA4, AtrFLA7, AtrFLA8, AtrFLA9
scaffold00028.84	Phytozome	AtrFLA1	D1	0	250	2/6/6/3/0/1	0.412	0.7273	66	1	Yes	No	FLA22	None
scaffold00024.68	Phytozome	AtrFLA5	D1	0	446	1/2/3/2/0/0	0.3139	0.6667	24	1	Yes	No	FLA19, FLA20, FLA21	AtrFLA12
scaffold00024.69	Phytozome	AtrFLA12	D1	0	419	1/3/3/2/1/0	0.3055	0.6563	32	1	Yes	No	FLA20, FLA21	AtrFLA5
scaffold00002.569	Phytozome	AtrFLA2	D2	0	491	5/5/10/0/0/2	0.3686	0.6627	83	1	No	No	FLA1, FLA2, FLA3, FLA4, FLA5, FLA6, FLA7, FLA8, FLA9, FLA10, FLA11, FLA12, FLA13, FLA14	AtrFLA3, AtrFLA4, AtrFLA7, AtrFLA8, AtrFLA9, AtrFLA11
scaffold00012.127	Phytozome	AtrFLA4	D2	1	224	2/0/1/0/0/0	0.3438	0.6	15	1	No	No	FLA1, FLA2, FLA4, FLA6, FLA7, FLA8, FLA9, FLA10, FLA11, FLA12, FLA13	AtrFLA2, AtrFLA3, AtrFLA7, AtrFLA8, AtrFLA9, AtrFLA11
Eudicots
A. thaliana
AT5G03170	Phytozome	FLA11*	A	0	247	5/2/0/0/1/0	0.3684	1	12	1	Yes	Yes	FLA1, FLA2, FLA4, FLA6, FLA7, FLA8, FLA9, FLA10, FLA12, FLA13, FLA16	FLA1, FLA2, FLA4, FLA6, FLA7, FLA8, FLA9, FLA10, FLA12, FLA13, FLA16
AT5G60490	Phytozome	FLA12*	A	0	250	5/4/1/0/1/0	0.356	0.7727	22	1	Yes	Yes	FLA1, FLA2, FLA4, FLA6, FLA7, FLA8, FLA9, FLA10, FLA11, FLA13, FLA15, FLA16, FLA17	FLA1, FLA2, FLA4, FLA6, FLA7, FLA8, FLA9, FLA10, FLA11, FLA13, FLA15, FLA16, FLA17
AT2G04780	Phytozome	FLA7*	A	0	255	8/7/3/1/0/1	0.3922	0.7907	43	1	Yes	Yes	FLA1, FLA2, FLA4, FLA6, FLA8, FLA9, FLA10, FLA11, FLA12, FLA13	FLA1, FLA2, FLA4, FLA6, FLA8, FLA9, FLA10, FLA11, FLA12, FLA13
AT1G03870	Phytozome	FLA9*	A	0	248	4/4/1/0/1/0	0.3145	0.875	16	1	Yes	Yes	FLA1, FLA2, FLA4, FLA6, FLA7, FLA8, FLA10, FLA11, FLA12, FLA13	FLA1, FLA2, FLA4, FLA6, FLA7, FLA8, FLA10, FLA11, FLA12, FLA13
AT2G20520	Phytozome	FLA6*	A	0	248	4/2/2/1/0/0	0.3468	0.8	30	1	Yes	No	FLA1, FLA2, FLA4, FLA7, FLA8, FLA9, FLA10, FLA11, FLA12, FLA13	FLA1, FLA2, FLA4, FLA7, FLA8, FLA9, FLA10, FLA11, FLA12, FLA13
AT5G44130	Phytozome	FLA13*	A	0	248	3/2/2/0/2/0	0.3065	0.7895	19	1	Yes	Yes	FLA1, FLA2, FLA4, FLA6, FLA7, FLA8, FLA9, FLA10, FLA11, FLA12	FLA1, FLA2, FLA4, FLA6, FLA7, FLA8, FLA9, FLA10, FLA11, FLA12
AT3G12660	Phytozome	FLA14*	B	0	256	1/1/4/0/0/0	0.3555	0.8	20	1	Yes	Yes	FLA1, FLA2, FLA3, FLA4, FLA5, FLA8, FLA10	FLA1, FLA2, FLA3, FLA4, FLA5, FLA8, FLA10
AT2G24450	Phytozome	FLA3*	C	0	281	10/7/4/1/0/1	0.3843	0.6912	68	1	Yes	Yes	FLA1, FLA2, FLA4, FLA5, FLA8, FLA10, FLA14	FLA1, FLA2, FLA4, FLA5, FLA8, FLA10, FLA14
AT4G31370	Phytozome	FLA5*	C	0	279	5/6/2/3/1/2	0.3692	0.6939	49	1	Yes	Yes	FLA1, FLA2, FLA3, FLA4, FLA8, FLA10, FLA14	FLA1, FLA2, FLA3, FLA4, FLA8, FLA10, FLA14
AT3G60900	Phytozome	FLA10*	C	0	423	10/5/7/2/0/0	0.4113	0.7162	74	1	Yes	Yes	FLA1, FLA2, FLA3, FLA4, FLA5, FLA6, FLA7, FLA8, FLA9, FLA11, FLA12, FLA13, FLA14	FLA1, FLA2, FLA3, FLA4, FLA5, FLA6, FLA7, FLA8, FLA9, FLA11, FLA12, FLA13, FLA14
AT2G45470	Phytozome	FLA8*	C	0	421	10/5/7/1/0/0	0.4299	0.7391	69	1	Yes	Yes	FLA1, FLA2, FLA3, FLA4, FLA5, FLA6, FLA7, FLA9, FLA10, FLA11, FLA12, FLA13, FLA14	FLA1, FLA2, FLA3, FLA4, FLA5, FLA6, FLA7, FLA9, FLA10, FLA11, FLA12, FLA13, FLA14
AT4G12730	Phytozome	FLA2*	C	0	404	1/0/2/0/0/0	0.3119	0.8182	11	2	Yes	No	FLA1, FLA3, FLA4, FLA5, FLA6, FLA7, FLA8, FLA9, FLA10, FLA11, FLA12, FLA13, FLA14	FLA1, FLA3, FLA4, FLA5, FLA6, FLA7, FLA8, FLA9, FLA10, FLA11, FLA12, FLA13, FLA14
AT5G55730	Phytozome	FLA1*	C	1	425	6/5/3/1/0/0	0.3365	0.6579	38	2	Yes	Yes	FLA2, FLA3, FLA4, FLA5, FLA6, FLA7, FLA8, FLA9, FLA10, FLA11, FLA12, FLA13, FLA14	FLA2, FLA3, FLA4, FLA5, FLA6, FLA7, FLA8, FLA9, FLA10, FLA11, FLA12, FLA13, FLA14
AT5G06390	Phytozome	FLA17*	B	1	459	5/5/1/0/2/1	0.2614	0.7419	31	2	Yes	No	FLA12, FLA15, FLA16, FLA18	FLA12, FLA15, FLA16, FLA18
AT3G52370	Phytozome	FLA15*	B	1	437	5/3/1/0/3/0	0.2815	0.6552	29	2	Yes	No	FLA11, FLA16, FLA17, FLA18	FLA11, FLA16, FLA17, FLA18
AT3G11700	Phytozome	FLA18*	B	1	463	4/3/1/0/2/0	0.257	0.6923	26	2	Yes	No	FLA15, FLA16, FLA17	FLA15, FLA16, FLA17
AT2G35860	Phytozome	FLA16*	B	1	446	5/6/2/1/3/1	0.2848	0.6829	41	2	Yes	No	FLA15, FLA17, FLA18	FLA15, FLA17, FLA18
AT5G16920	Phytozome	FLA22	D1	0	257	1/1/1/0/0/0	0.3191	0.6667	24	1	Yes	Yes	None	None
AT1G15190	Phytozome	FLA19*	D1	0	249	2/2/7/0/0/0	0.3373	0.5135	37	1	Yes	No	FLA21, FLA20	FLA21, FLA20
AT5G40940	Phytozome	FLA20*	D1	0	424	0/0/1/1/0/0	0.2995	1	5	2	No	No	FLA19, FLA21, FLA22	FLA19, FLA21, FLA22
AT5G06920	Phytozome	FLA21*	D1	0	353	0/0/3/1/0/0	0.3201	0.6364	22	2	Yes	No	FLA19, FLA20	FLA19, FLA20
AT3G46550	Phytozome	FLA4*	D2	0	421	1/1/3/1/0/0	0.3753	0.9286	14	2	Yes	No	FLA1, FLA2, FLA3, FLA5, FLA6, FLA7, FLA8, FLA9, FLA10, FLA11, FLA12, FLA13, FLA14	FLA1, FLA2, FLA3, FLA5, FLA6, FLA7, FLA8, FLA9, FLA10, FLA11, FLA12, FLA13, FLA14
E. grandis
Eucgr.J00938	Phytozome	EgrFLA2b*	A	1	234	4/3/3/0/0/0	0.3632	0.7949	39	1	Yes	No	FLA4, FLA6, FLA7, FLA8, FLA9, FLA10, FLA11, FLA12, FLA13	EgrFLA1b, EgrFLA3b, EgrFLA4, EgrFLA6, EgrFLA7, EgrFLA8, EgrFLA10, EgrFLA11, EgrFLA12
Eucgr.K00711	Phytozome	EgrFLA8*	A	0	262	5/4/4/3/0/0	0.4237	0.7258	62	1	Yes	No	FLA1, FLA2, FLA4, FLA6, FLA7, FLA8, FLA9, FLA10, FLA11, FLA12, FLA13	EgrFLA1b, EgrFLA2b, EgrFLA3b, EgrFLA4, EgrFLA6, EgrFLA7, EgrFLA10, EgrFLA11, EgrFLA12, EgrFLA13
Eucgr.A01074	Phytozome	EgrFLA7*	A	2	371	7/7/4/2/0/0	0.407	0.8049	41	1	No	No	FLA1, FLA2, FLA4, FLA6, FLA7, FLA8, FLA9, FLA10, FLA11, FLA12, FLA13	EgrFLA1b, EgrFLA2b, EgrFLA3b, EgrFLA4, EgrFLA6, EgrFLA8, EgrFLA10, EgrFLA11, EgrFLA12
Eucgr.A01871	Phytozome	EgrFLA6*	A	1	250	4/5/2/1/1/0	0.404	0.8788	33	1	Yes	Yes	FLA1, FLA2, FLA4, FLA6, FLA7, FLA8, FLA9, FLA10, FLA11, FLA12, FLA13	EgrFLA1b, EgrFLA2b, EgrFLA3b, EgrFLA4, EgrFLA7, EgrFLA8, EgrFLA10, EgrFLA11, EgrFLA12
Eucgr.B02486	Phytozome	EgrFLA1b*	A	0	315	9/13/1/1/4/1	0.4032	0.76	50	1	No	No	FLA1, FLA2, FLA4, FLA6, FLA7, FLA8, FLA9, FLA10, FLA11, FLA12, FLA13	EgrFLA2b, EgrFLA3b, EgrFLA4, EgrFLA6, EgrFLA7, EgrFLA8, EgrFLA10, EgrFLA11, EgrFLA12
Eucgr.A01158	Phytozome	EgrFLA3b*	A	1	226	8/6/1/1/1/2	0.4027	0.7021	47	1	Yes	Yes	FLA1, FLA2, FLA4, FLA6, FLA7, FLA8, FLA9, FLA10, FLA11, FLA12, FLA13	EgrFLA1b, EgrFLA2b, EgrFLA4, EgrFLA6, EgrFLA7, EgrFLA8, EgrFLA10, EgrFLA11, EgrFLA12
Eucgr.B03801	Phytozome	EgrFLA9*	B	1	481	6/4/0/0/3/0	0.2973	0.7	30	2	Yes	No	FLA15, FLA16, FLA17, FLA18	EgrFLA1b, EgrFLA5
Eucgr.A02551	Phytozome	EgrFLA5*	B	1	464	7/5/0/0/3/0	0.3125	0.6596	47	2	Yes	Yes	FLA15, FLA16, FLA17, FLA18	EgrFLA9
Eucgr.C02101	Phytozome	EgrFLA13*	C	0	287	10/7/6/3/0/0	0.4495	0.7703	74	1	Yes	Yes	FLA1, FLA2, FLA3, FLA4, FAL5, FLA8, FLA10, FAL14	EgrFLA4, EgrFLA10, EgrFLA11, EgrFLA12
Eucgr.F02049	Phytozome	EgrFLA10*	C	1	417	5/5/4/1/0/0	0.3765	0.7857	42	2	Yes	Yes	FLA1, FLA2, FLA3, FLA4, FLA5, FLA6, FLA7, FLA8, FLA9, FLA10, FLA11, FLA12, FLA13, FLA14	EgrFLA1b, EgrFLA2b, EgrFLA3b, EgrFLA4, EgrFLA6, EgrFLA7, EgrFLA8, EgrFLA11, EgrFLA12, EgrFLA13
Eucgr.F03689	Phytozome	EgrFLA11*	C	1	410	4/6/4/2/1/0	0.3512	0.7436	39	2	Yes	Yes	FLA1, FLA2, FLA3, FLA4, FLA5, FLA6, FLA7, FLA8, FLA9, FLA10, FLA11, FLA12, FLA13, FLA14	EgrFLA1b, EgrFLA2b, EgrFLA3b, EgrFLA4, EgrFLA6, EgrFLA7, EgrFLA8, EgrFLA10, EgrFLA12, EgrFLA13
Eucgr.H00875	Phytozome	EgrFLA12*	C	2	392	3/2/3/1/0/0	0.3265	0.8571	21	2	Yes	Yes	FLA1, FLA2, FLA3, FLA4, FLA5, FLA6, FLA7, FLA8, FLA9, FLA10, FLA11, FLA12, FLA13, FLA14	EgrFLA1b, EgrFLA2b, EgrFLA3b, EgrFLA4, EgrFLA6, EgrFLA7, EgrFLA8, EgrFLA10, EgrFLA11, EgrFLA13
Eucgr.G02208	Phytozome	EgrFLA15*	D1	0	250	2/0/1/0/0/0	0.312	0.4667	15	1	Yes	No	FLA19, FLA20, FLA21	EgrFLA14, EgrFLA16, EgrFLA17, EgrFLA20
Eucgr.K00086	Phytozome	EgrFLA19	D1	0	251	2/3/5/1/0/0	0.3785	0.7755	49	1	Yes	No	FLA21, FLA22	None
Eucgr.G02210	Phytozome	EgrFLA16*	D1	1	314	2/0/1/0/0/0	0.3025	0.4	15	2	Yes	No	FLA19, FLA20, FLA21	EgrFLA14, EgrFLA15, EgrFLA17, EgrFLA20
Eucgr.G02206	Phytozome	EgrFLA14*	D1	2	313	2/0/1/0/0/0	0.3099	0.4667	15	2	Yes	No	FLA19, FLA20, FLA21	EgrFLA15, EgrFLA16, EgrFLA17, EgrFLA20
Eucgr.A01741	Phytozome	EgrFLA17*	D1	0	315	2/0/2/0/0/1	0.2984	0.5714	21	2	No	No	FLA19, FLA20, FLA21	EgrFLA14, EgrFLA15, EgrFLA16, EgrFLA20
Eucgr.H00590.1	Phytozome	EgrFLA20	D1	0	369	0/0/2/0/0/0	0.32249	1	4	1	NO	NO	FLA19, FLA20, FLA21	EgrFLA14, EgrFLA15, EgrFLA16, EgrFLA17
Eucgr.B02370	Phytozome	EgrFLA4*	D2	1	418	2/1/4/1/1/0	0.3828	0.7619	21	1	Yes	Yes	FLA1, FLA2, FLA3, FLA4, FLA5, FLA6, FLA7, FLA8, FLA9, FLA10, FLA11, FLA12, FLA13, FLA14	EgrFLA1b, EgrFLA2b, EgrFLA3b, EgrFLA6, EgrFLA7, EgrFLA8, EgrFLA10, EgrFLA11, EgrFLA12, EgrFLA13
P. trichocarpa
Potri.019G122600	Phytozome	PtFLA13*	A	0	216	6/5/1/0/0/1	0.3889	0.7241	29	1	No	No	FLA1, FLA2, FLA4, FLA6, FLA7, FLA8, FLA9, FLA10, FLA11, FLA12, FLA13, FLA15, FLA16, FLA17	PtFLA1, PtFLA2, PtFLA3, PtFLA5, PtFLA6, PtFLA7, PtFLA8, PtFLA9, PtFLA10, PtFLA12, PtFLA14, PtFLA15, PtFLA16, PtFLA17, PtFLA18, PtFLA19, PtFLA20, PtFLA22, PtFLA23, PtFLA27, PtFLA28, PtFLA29, PtFLA30, PtFLA32, PtFLA33, PtFLA34, PtFLA35, PtFLA38, PtFLA39, PtFLA40, PtFLA43, PtFLA45, PtFLA46, PtFLA47, PtFLA48, PtFLA49, PtFLA50
Potri.013G120600	Phytozome	PtFLA3*	A	0	239	2/1/0/2/1/0	0.3431	1	9	1	Yes	Yes	FLA1, FLA2, FLA4, FLA6, FLA7, FLA8, FLA9, FLA10, FLA11, FLA12, FLA13	PtFLA1, PtFLA2, PtFLA5, PtFLA6, PtFLA7, PtFLA8, PtFLA9, PtFLA10, PtFLA12, PtFLA13, PtFLA14, PtFLA15, PtFLA16, PtFLA17, PtFLA18, PtFLA19, PtFLA20, PtFLA22, PtFLA23, PtFLA27, PtFLA28, PtFLA29, PtFLA30, PtFLA32, PtFLA33, PtFLA34, PtFLA35, PtFLA38, PtFLA39, PtFLA40, PtFLA43, PtFLA45, PtFLA46, PtFLA47, PtFLA48, PtFLA49, PtFLA50
Potri.019G093300	Phytozome	PtFLA15*	A	0	246	4/3/0/0/1/0	0.3455	1	9	1	Yes	Yes	FLA1, FLA2, FLA4, FLA6, FLA7, FLA8, FLA9, FLA10, FLA11, FLA12, FLA13	PtFLA2, PtFLA3, PtFLA5, PtFLA7, PtFLA9, PtFLA10, PtFLA12, PtFLA13, PtFLA14, PtFLA16, PtFLA17, PtFLA18, PtFLA20, PtFLA22, PtFLA23, PtFLA27, PtFLA28, PtFLA29, PtFLA30, PtFLA32, PtFLA33, PtFLA34, PtFLA35, PtFLA38, PtFLA39, PtFLA40, PtFLA43, PtFLA45, PtFLA46, PtFLA47, PtFLA48, PtFLA49, PtFLA50
Potri.001G320800	Phytozome	PtFLA20*	A	0	244	6/6/2/1/1/0	0.377	0.8	30	1	Yes	Yes	FLA1, FLA2, FLA4, FLA6, FLA7, FLA8, FLA9, FLA10, FLA11, FLA12, FLA13	PtFLA2, PtFLA3, PtFLA5, PtFLA7, PtFLA8, PtFLA10, PtFLA12, PtFLA13, PtFLA14, PtFLA15, PtFLA16, PtFLA17, PtFLA18, PtFLA22, PtFLA23, PtFLA27, PtFLA28, PtFLA29, PtFLA30, PtFLA32, PtFLA33, PtFLA34, PtFLA35, PtFLA38, PtFLA39, PtFLA40, PtFLA43, PtFLA45, PtFLA46, PtFLA47, PtFLA48, PtFLA49, PtFLA50
Potri.012G127900	Phytozome	PtFLA23*	A	0	241	3/2/1/2/0/0	0.3568	0.9091	11	1	Yes	Yes	FLA1, FLA2, FLA4, FLA6, FLA7, FLA8, FLA9, FLA10, FLA11, FLA12, FLA13, FLA16	PtFLA1, PtFLA2, PtFLA3, PtFLA5, PtFLA6, PtFLA7, PtFLA8, PtFLA9, PtFLA10, PtFLA12, PtFLA13, PtFLA14, PtFLA15, PtFLA16, PtFLA17, PtFLA18, PtFLA19, PtFLA20, PtFLA22, PtFLA27, PtFLA28, PtFLA29, PtFLA30, PtFLA32, PtFLA33, PtFLA34, PtFLA35, PtFLA38, PtFLA39, PtFLA40, PtFLA43, PtFLA45, PtFLA46, PtFLA47, PtFLA48, PtFLA49, PtFLA50
Potri.014G162900	Phytozome	PtFLA18*	A	0	263	7/6/6/3/0/0	0.403	0.7833	60	1	Yes	Yes	FLA1, FLA2, FLA4, FLA6, FLA7, FLA8, FLA9, FLA10, FLA11, FLA12, FLA13	PtFLA2, PtFLA3, PtFLA5, PtFLA7, PtFLA9, PtFLA10, PtFLA12, PtFLA13, PtFLA14, PtFLA15, PtFLA16, PtFLA17, PtFLA20, PtFLA22, PtFLA23, PtFLA27, PtFLA28, PtFLA29, PtFLA30, PtFLA32, PtFLA33, PtFLA34, PtFLA35, PtFLA38, PtFLA39, PtFLA40, PtFLA43, PtFLA45, PtFLA46, PtFLA47, PtFLA48, PtFLA49, PtFLA50
Potri.015G129400	Phytozome	PtFLA10*	A	0	241	4/4/1/2/1/0	0.3776	0.9474	19	1	Yes	Yes	FLA1, FLA2, FLA4, FLA6, FLA7, FLA8, FLA9, FLA10, FLA11, FLA12, FLA13	PtFLA1, PtFLA2, PtFLA3, PtFLA5, PtFLA7, PtFLA9, PtFLA12, PtFLA13, PtFLA14, PtFLA15, PtFLA16, PtFLA17, PtFLA18, PtFLA19, PtFLA20, PtFLA22, PtFLA23, PtFLA27, PtFLA28, PtFLA29, PtFLA30, PtFLA32, PtFLA33, PtFLA34, PtFLA35, PtFLA38, PtFLA39, PtFLA40, PtFLA43, PtFLA45, PtFLA46, PtFLA47, PtFLA48, PtFLA49, PtFLA50
Potri.004G210600	Phytozome	PtFLA34*	A	0	269	9/4/3/3/1/0	0.4052	0.6944	72	1	Yes	No	FLA1, FLA2, FLA4, FLA6, FLA7, FLA8, FLA9, FLA10, FLA11, FLA12, FLA13, FLA16	PtFLA2, PtFLA3, PtFLA5, PtFLA7, PtFLA9, PtFLA10, PtFLA12, PtFLA13, PtFLA14, PtFLA15, PtFLA16, PtFLA17, PtFLA18, PtFLA20, PtFLA22, PtFLA23, PtFLA27, PtFLA28, PtFLA29, PtFLA30, PtFLA32, PtFLA33, PtFLA35, PtFLA38, PtFLA39, PtFLA40, PtFLA43, PtFLA45, PtFLA46, PtFLA47, PtFLA48, PtFLA49, PtFLA50
Potri.016G088700	Phytozome	PtFLA9*	A	0	240	6/5/1/1/1/1	0.375	0.7692	26	1	Yes	Yes	FLA1, FLA2, FLA4, FLA6, FLA7, FLA8, FLA9, FLA10, FLA11, FLA12, FLA13, FLA15, FLA16, FLA17	PtFLA2, PtFLA3, PtFLA5, PtFLA6, PtFLA7, PtFLA10, PtFLA12, PtFLA13, PtFLA14, PtFLA15, PtFLA16, PtFLA17, PtFLA18, PtFLA19, PtFLA20, PtFLA22, PtFLA23, PtFLA27, PtFLA28, PtFLA29, PtFLA30, PtFLA32, PtFLA33, PtFLA34, PtFLA35, PtFLA38, PtFLA39, PtFLA40, PtFLA43, PtFLA45, PtFLA46, PtFLA47, PtFLA48, PtFLA49, PtFLA50
Potri.002G223300	Phytozome	PtFLA12*	A	0	264	8/6/4/3/0/0	0.4129	0.8197	61	1	Yes	Yes	FLA1, FLA2, FLA4, FLA6, FLA7, FLA8, FLA9, FLA10, FLA11, FLA12, FLA13	PtFLA2, PtFLA3, PtFLA5, PtFLA7, PtFLA9, PtFLA10, PtFLA13, PtFLA14, PtFLA15, PtFLA16, PtFLA17, PtFLA18, PtFLA20, PtFLA21, PtFLA22, PtFLA23, PtFLA27, PtFLA28, PtFLA29, PtFLA30, PtFLA32, PtFLA33, PtFLA34, PtFLA35, PtFLA38, PtFLA39, PtFLA40, PtFLA43, PtFLA45, PtFLA46, PtFLA47, PtFLA48, PtFLA49, PtFLA50
Potri.006G129200	Phytozome	PtFLA7*	A	0	240	5/4/1/1/1/1	0.375	0.75	24	1	Yes	Yes	FLA1, FLA2, FLA4, FLA6, FLA7, FLA8, FLA9, FLA10, FLA11, FLA12, FLA13	PtFLA2, PtFLA3, PtFLA5, PtFLA9, PtFLA10, PtFLA12, PtFLA13, PtFLA14, PtFLA15, PtFLA16, PtFLA17, PtFLA18, PtFLA19, PtFLA20, PtFLA22, PtFLA23, PtFLA27, PtFLA28, PtFLA29, PtFLA30, PtFLA32, PtFLA33, PtFLA34, PtFLA35, PtFLA38, PtFLA39, PtFLA40, PtFLA43, PtFLA45, PtFLA46, PtFLA47, PtFLA48, PtFLA49, PtFLA50
Potri.009G012200	Phytozome	PtFLA2*	A	0	270	9/6/3/2/1/0	0.4074	0.7	70	1	Yes	No	FLA1, FLA2, FLA4, FLA6, FLA7, FLA8, FLA9, FLA10, FLA11, FLA12, FLA13, FLA16	PtFLA3, PtFLA5, PtFLA7, PtFLA9, PtFLA10, PtFLA12, PtFLA13, PtFLA14, PtFLA15, PtFLA16, PtFLA17, PtFLA18, PtFLA20, PtFLA22, PtFLA23, PtFLA27, PtFLA28, PtFLA29, PtFLA30, PtFLA32, PtFLA33, PtFLA34, PtFLA35, PtFLA38, PtFLA39, PtFLA40, PtFLA43, PtFLA45, PtFLA46, PtFLA47, PtFLA48, PtFLA49, PtFLA50
Potri.013G151500	Phytozome	PtFLA47*	A	0	265	7/9/2/2/0/1	0.4226	0.7843	51	1	Yes	No	FLA1, FLA2, FLA4, FLA6, FLA7, FLA8, FLA9, FLA10, FLA11, FLA12, FLA13, FLA15, FLA16	PtFLA1, PtFLA2, PtFLA3, PtFLA5, PtFLA6, PtFLA7, PtFLA8, PtFLA9, PtFLA10, PtFLA12, PtFLA13, PtFLA14, PtFLA15, PtFLA16, PtFLA17, PtFLA18, PtFLA19, PtFLA20, PtFLA22, PtFLA23, PtFLA27, PtFLA28, PtFLA29, PtFLA30, PtFLA32, PtFLA33, PtFLA34, PtFLA35, PtFLA38, PtFLA39, PtFLA40, PtFLA43, PtFLA45, PtFLA46, PtFLA48, PtFLA49, PtFLA50
Potri.013G151400	Phytozome	PtFLA40*	A	1	270	8/9/2/1/0/1	0.4037	0.7321	56	1	Yes	Yes	FLA1, FLA2, FLA4, FLA6, FLA7, FLA8, FLA9, FLA10, FLA11, FLA12, FLA13, FLA15, FLA16	PtFLA1, PtFLA2, PtFLA3, PtFLA5, PtFLA6, PtFLA7, PtFLA8, PtFLA9, PtFLA10, PtFLA12, PtFLA13, PtFLA14, PtFLA15, PtFLA16, PtFLA17, PtFLA18, PtFLA19, PtFLA20, PtFLA22, PtFLA23, PtFLA27, PtFLA28, PtFLA29, PtFLA30, PtFLA32, PtFLA33, PtFLA34, PtFLA35, PtFLA38, PtFLA39, PtFLA43, PtFLA45, PtFLA46, PtFLA47, PtFLA48, PtFLA49, PtFLA50
Potri.013G014200	Phytozome	PtFLA28*	A	0	267	7/8/2/2/0/1	0.4195	0.7451	51	1	Yes	Yes	FLA1, FLA2, FLA4, FLA6, FLA7, FLA8, FLA9, FLA10, FLA11, FLA12, FLA13, FLA15, FLA16	PtFLA1, PtFLA2, PtFLA3, PtFLA5, PtFLA6, PtFLA7, PtFLA8, PtFLA9, PtFLA10, PtFLA12, PtFLA13, PtFLA14, PtFLA15, PtFLA16, PtFLA17, PtFLA18, PtFLA19, PtFLA20, PtFLA22, PtFLA23, PtFLA27, PtFLA29, PtFLA30, PtFLA32, PtFLA33, PtFLA34, PtFLA35, PtFLA38, PtFLA39, PtFLA40, PtFLA43, PtFLA45, PtFLA46, PtFLA47, PtFLA48, PtFLA49, PtFLA50
Potri.013G151300	Phytozome	PtFLA39*	A	0	270	8/5/2/1/0/1	0.3889	0.7632	38	1	Yes	Yes	FLA1, FLA2, FLA4, FLA6, FLA7, FLA8, FLA9, FLA10, FLA11, FLA12, FLA13, FLA15, FLA16	PtFLA1, PtFLA2, PtFLA3, PtFLA5, PtFLA6, PtFLA7, PtFLA8, PtFLA9, PtFLA10, PtFLA12, PtFLA13, PtFLA14, PtFLA15, PtFLA16, PtFLA17, PtFLA18, PtFLA19, PtFLA20, PtFLA22, PtFLA23, PtFLA27, PtFLA28, PtFLA29, PtFLA30, PtFLA32, PtFLA33, PtFLA34, PtFLA35, PtFLA38, PtFLA40, PtFLA43, PtFLA45, PtFLA46, PtFLA47, PtFLA48, PtFLA49, PtFLA50
Potri.019G123100	Phytozome	PtFLA50*	A	0	264	7/7/3/1/0/1	0.428	0.7925	53	1	Yes	Yes	FLA1, FLA2, FLA4, FLA6, FLA7, FLA8, FLA9, FLA10, FLA11, FLA12, FLA13, FLA15, FLA16	PtFLA1, PtFLA2, PtFLA3, PtFLA5, PtFLA6, PtFLA7, PtFLA8, PtFLA9, PtFLA10, PtFLA12, PtFLA13, PtFLA14, PtFLA15, PtFLA16, PtFLA17, PtFLA18, PtFLA19, PtFLA20, PtFLA22, PtFLA23, PtFLA27, PtFLA28, PtFLA29, PtFLA30, PtFLA32, PtFLA33, PtFLA34, PtFLA35, PtFLA38, PtFLA39, PtFLA40, PtFLA43, PtFLA45, PtFLA46, PtFLA47, PtFLA48, PtFLA49
Potri.019G121200	Phytozome	PtFLA29*	A	0	264	7/7/3/1/0/1	0.4242	0.7736	53	1	Yes	Yes	FLA1, FLA2, FLA4, FLA6, FLA7, FLA8, FLA9, FLA10, FLA11, FLA12, FLA13, FLA15, FLA16	PtFLA1, PtFLA2, PtFLA3, PtFLA5, PtFLA6, PtFLA7, PtFLA8, PtFLA9, PtFLA10, PtFLA12, PtFLA13, PtFLA14, PtFLA15, PtFLA16, PtFLA17, PtFLA18, PtFLA19, PtFLA20, PtFLA22, PtFLA23, PtFLA27, PtFLA28, PtFLA30, PtFLA32, PtFLA33, PtFLA34, PtFLA35, PtFLA38, PtFLA39, PtFLA40, PtFLA43, PtFLA45, PtFLA46, PtFLA47, PtFLA48, PtFLA49, PtFLA50
Potri.019G121300	Phytozome	PtFLA49*	A	0	264	9/8/1/1/0/1	0.4205	0.7547	53	1	Yes	Yes	FLA1, FLA2, FLA4, FLA6, FLA7, FLA8, FLA9, FLA10, FLA11, FLA12, FLA13, FLA15, FLA16	PtFLA2, PtFLA3, PtFLA5, PtFLA6, PtFLA7, PtFLA8, PtFLA9, PtFLA10, PtFLA12, PtFLA13, PtFLA14, PtFLA15, PtFLA16, PtFLA17, PtFLA18, PtFLA20, PtFLA22, PtFLA23, PtFLA27, PtFLA28, PtFLA29, PtFLA30, PtFLA32, PtFLA33, PtFLA34, PtFLA35, PtFLA38, PtFLA39, PtFLA40, PtFLA43, PtFLA45, PtFLA46, PtFLA47, PtFLA48, PtFLA50
Potri.019G123200	Phytozome	PtFLA32*	A	0	264	9/8/1/1/0/1	0.4205	0.7547	53	1	Yes	Yes	FLA1, FLA2, FLA4, FLA6, FLA7, FLA8, FLA9, FLA10, FLA11, FLA12, FLA13, FLA15, FLA16	PtFLA2, PtFLA3, PtFLA5, PtFLA6, PtFLA7, PtFLA8, PtFLA9, PtFLA10, PtFLA12, PtFLA13, PtFLA14, PtFLA15, PtFLA16, PtFLA17, PtFLA18, PtFLA20, PtFLA22, PtFLA23, PtFLA27, PtFLA28, PtFLA29, PtFLA30, PtFLA33, PtFLA34, PtFLA35, PtFLA38, PtFLA39, PtFLA40, PtFLA43, PtFLA45, PtFLA46, PtFLA47, PtFLA48, PtFLA49, PtFLA50
Potri.019G121100	Phytozome	PtFLA45*	A	0	263	9/9/2/1/0/1	0.4106	0.7368	57	1	Yes	Yes	FLA1, FLA2, FLA4, FLA6, FLA7, FLA8, FLA9, FLA10, FLA11, FLA12, FLA13, FLA15, FLA16	PtFLA1, PtFLA2, PtFLA3, PtFLA5, PtFLA6, PtFLA7, PtFLA8, PtFLA9, PtFLA10, PtFLA12, PtFLA13, PtFLA14, PtFLA15, PtFLA16, PtFLA17, PtFLA18, PtFLA19, PtFLA20, PtFLA22, PtFLA23, PtFLA27, PtFLA28, PtFLA29, PtFLA30, PtFLA32, PtFLA33, PtFLA34, PtFLA35, PtFLA38, PtFLA39, PtFLA40, PtFLA43, PtFLA46, PtFLA47, PtFLA48, PtFLA49, PtFLA50
Potri.019G123000	Phytozome	PtFLA35*	A	0	270	10/9/2/1/0/1	0.3963	0.7544	57	1	Yes	No	FLA1, FLA2, FLA4, FLA6, FLA7, FLA8, FLA9, FLA10, FLA11, FLA12, FLA13, FLA15, FLA16, FLA17	PtFLA2, PtFLA3, PtFLA5, PtFLA6, PtFLA7, PtFLA8, PtFLA9, PtFLA10, PtFLA12, PtFLA13, PtFLA14, PtFLA15, PtFLA16, PtFLA17, PtFLA18, PtFLA20, PtFLA22, PtFLA23, PtFLA27, PtFLA28, PtFLA29, PtFLA30, PtFLA32, PtFLA33, PtFLA34, PtFLA38, PtFLA39, PtFLA40, PtFLA43, PtFLA45, PtFLA46, PtFLA47, PtFLA48, PtFLA49, PtFLA50
Potri.009G012100	Phytozome	PtFLA46*	A	0	264	5/7/2/0/1/1	0.3636	0.775	40	1	Yes	No	FLA1, FLA2, FLA4, FLA6, FLA7, FLA8, FLA9, FLA10, FLA11, FLA12, FLA13, FLA15, FLA16, FLA17	PtFLA2, PtFLA3, PtFLA5, PtFLA7, PtFLA9, PtFLA10, PtFLA12, PtFLA13, PtFLA14, PtFLA15, PtFLA16, PtFLA17, PtFLA18, PtFLA20, PtFLA22, PtFLA23, PtFLA27, PtFLA28, PtFLA29, PtFLA30, PtFLA32, PtFLA33, PtFLA34, PtFLA35, PtFLA38, PtFLA39, PtFLA40, PtFLA43, PtFLA45, PtFLA47, PtFLA48, PtFLA49, PtFLA50
Potri.019G120800	Phytozome	PtFLA14*	A	1	215	9/10/2/1/0/1	0.4372	0.7368	57	1	No	No	FLA1, FLA2, FLA4, FLA6, FLA7, FLA8, FLA9, FLA10, FLA11, FLA12, FLA13, FLA15, FLA16, FLA17	PtFLA1, PtFLA2, PtFLA3, PtFLA5, PtFLA6, PtFLA7, PtFLA8, PtFLA9, PtFLA10, PtFLA12, PtFLA13, PtFLA15, PtFLA16, PtFLA17, PtFLA18, PtFLA19, PtFLA20, PtFLA22, PtFLA23, PtFLA27, PtFLA28, PtFLA29, PtFLA30, PtFLA32, PtFLA33, PtFLA34, PtFLA35, PtFLA38, PtFLA39, PtFLA40, PtFLA43, PtFLA45, PtFLA46, PtFLA47, PtFLA48, PtFLA49, PtFLA50
Potri.015G013300	Phytozome	PtFLA48*	A	0	268	6/5/2/0/1/3	0.3657	0.7391	46	1	Yes	Yes	FLA1, FLA2, FLA4, FLA6, FLA7, FLA8, FLA9, FLA10, FLA11, FLA12, FLA13	PtFLA2, PtFLA3, PtFLA5, PtFLA7, PtFLA9, PtFLA10, PtFLA12, PtFLA13, PtFLA14, PtFLA15, PtFLA16, PtFLA17, PtFLA18, PtFLA20, PtFLA22, PtFLA23, PtFLA27, PtFLA28, PtFLA29, PtFLA30, PtFLA32, PtFLA33, PtFLA34, PtFLA35, PtFLA38, PtFLA39, PtFLA40, PtFLA43, PtFLA45, PtFLA46, PtFLA47, PtFLA49, PtFLA50
Potri.012G015000	Phytozome	PtFLA27*	A	1	270	7/5/2/1/1/2	0.3852	0.7843	51	1	Yes	Yes	FLA1, FLA2, FLA4, FLA6, FLA7, FLA8, FLA9, FLA10, FLA11, FLA12, FLA13	PtFLA2, PtFLA3, PtFLA5, PtFLA7, PtFLA9, PtFLA10, PtFLA12, PtFLA13, PtFLA14, PtFLA15, PtFLA16, PtFLA17, PtFLA18, PtFLA20, PtFLA22, PtFLA23, PtFLA28, PtFLA29, PtFLA30, PtFLA32, PtFLA33, PtFLA34, PtFLA35, PtFLA38, PtFLA39, PtFLA40, PtFLA43, PtFLA45, PtFLA46, PtFLA47, PtFLA48, PtFLA49, PtFLA50
Potri.019G122800	Phytozome	PtFLA43*	A	1	253	8/7/2/0/0/1	0.4111	0.7347	49	1	Yes	Yes	FLA1, FLA2, FLA4, FLA6, FLA7, FLA8, FLA9, FLA10, FLA11, FLA12, FLA13, FLA16	PtFLA1, PtFLA2, PtFLA3, PtFLA5, PtFLA6, PtFLA7, PtFLA8, PtFLA9, PtFLA10, PtFLA12, PtFLA13, PtFLA14, PtFLA15, PtFLA16, PtFLA17, PtFLA18, PtFLA19, PtFLA20, PtFLA21, PtFLA22, PtFLA23, PtFLA27, PtFLA28, PtFLA29, PtFLA30, PtFLA32, PtFLA33, PtFLA34, PtFLA35, PtFLA38, PtFLA39, PtFLA40, PtFLA45, PtFLA46, PtFLA47, PtFLA48, PtFLA49, PtFLA50
Potri.019G120900	Phytozome	PtFLA33*	A	1	228	7/7/3/1/0/1	0.4211	0.7736	53	1	Yes	Yes	FLA1, FLA2, FLA4, FLA6, FLA7, FLA8, FLA9, FLA10, FLA11, FLA12, FLA13	PtFLA2, PtFLA3, PtFLA7, PtFLA9, PtFLA10, PtFLA12, PtFLA13, PtFLA14, PtFLA15, PtFLA16, PtFLA17, PtFLA18, PtFLA20, PtFLA23, PtFLA28, PtFLA29, PtFLA30, PtFLA32, PtFLA34, PtFLA35, PtFLA38, PtFLA39, PtFLA40, PtFLA43, PtFLA45, PtFLA46, PtFLA47, PtFLA48, PtFLA49, PtFLA50
Potri.012G006200	Phytozome	PtFLA53	B	1	366	6/3/0/0/3/0	0.2678	0.6667	30	1	No	No	FLA15, FLA16, FLA17, FLA18	PtFLA1, PtFLA6, PtFLA8, PtFLA19, PtFLA41
Potri.019G008400	Phytozome	PtFLA41*	B	1	362	5/4/0/0/3/0	0.2707	0.6452	31	1	No	No	FLA15, FLA16, FLA17, FLA18	PtFLA1, PtFLA6, PtFLA8, PtFLA41, PtFLA53
Potri.010G244900	Phytozome	PtFLA1*	B	1	460	6/3/0/0/3/0	0.2674	0.6667	30	2	Yes	No	FLA12, FLA15, FLA16, FLA17, FLA18	PtFLA6, PtFLA7, PtFLA8, PtFLA9, PtFLA10, PtFLA13, PtFLA14, PtFLA19, PtFLA23, PtFLA28, PtFLA29, PtFLA39, PtFLA40, PtFLA41, PtFLA45, PtFLA47, PtFLA50, PtFLA53
Potri.008G012400	Phytozome	PtFLA19*	B	1	464	6/3/0/0/3/0	0.2759	0.6667	30	2	Yes	No	FLA15, FLA16, FLA17, FLA18	PtFLA1, PtFLA6, PtFLA7, PtFLA8, PtFLA9, PtFLA10, PtFLA13, PtFLA14, PtFLA23, PtFLA29, PtFLA39, PtFLA40, PtFLA41, PtFLA45, PtFLA47, PtFLA50, PtFLA53
Potri.006G200300	Phytozome	PtFLA6*	B	1	467	4/2/1/0/3/0	0.2762	0.6522	23	2	Yes	No	FLA11, FLA15, FLA16, FLA17, FLA18	PtFLA1, PtFLA8, PtFLA9, PtFLA13, PtFLA14, PtFLA19, PtFLA23, PtFLA29, PtFLA32, PtFLA35, PtFLA41, PtFLA43, PtFLA45, PtFLA49, PtFLA50, PtFLA53
Potri.016G066500	Phytozome	PtFLA8*	B	1	467	3/2/2/0/3/0	0.2762	0.6522	23	2	Yes	No	FLA11, FLA15, FLA16, FLA17, FLA18	PtFLA1, PtFLA6, PtFLA9, PtFLA13, PtFLA14, PtFLA19, PtFLA23, PtFLA29, PtFLA32, PtFLA35, PtFLA41, PtFLA43, PtFLA45, PtFLA49, PtFLA50, PtFLA53
Potri.001G037800	Phytozome	PtFLA21*	C	1	282	2/5/6/2/4/1	0.4291	0.7321	56	1	Yes	Yes	FLA1, FLA2, FLA3, FLA4, FLA5, FLA8, FLA10, FLA14	PtFLA5, PtFLA16, PtFLA17, PtFLA22, PtFLA26, PtFLA30, PtFLA38
Potri.006G276200	Phytozome	PtFLA26*	C	0	394	10/9/3/4/4/2	0.3858	0.7463	67	1	No	No	FLA1, FLA2, FLA3, FLA4, FLA5, FLA8, FLA10, FLA14	PtFLA5, PtFLA16, PtFLA17, PtFLA21, PtFLA22, PtFLA30, PtFLA38
Potri.014G071700	Phytozome	PtFLA17*	C	0	422	10/7/6/3/0/0	0.4194	0.7727	66	1	Yes	Yes	FLA1, FLA2, FLA3, FLA4, FLA5, FLA6, FLA7, FLA8, FLA9, FLA10, FLA11, FLA12, FLA13, FLA14	PtFLA2, PtFLA3, PtFLA5, PtFLA7, PtFLA9, PtFLA10, PtFLA12, PtFLA13, PtFLA14, PtFLA15, PtFLA16, PtFLA18, PtFLA20, PtFLA21, PtFLA22, PtFLA23, PtFLA26, PtFLA27, PtFLA28, PtFLA29, PtFLA30, PtFLA32, PtFLA34, PtFLA35, PtFLA38, PtFLA39, PtFLA40, PtFLA43, PtFLA45, PtFLA46, PtFLA47, PtFLA48, PtFLA49, PtFLA50
Potri.011G093500	Phytozome	PtFLA5*	C	1	409	6/4/2/2/0/1	0.3252	0.7222	18	2	Yes	Yes	FLA1, FLA2, FLA3, FLA4, FLA5, FLA6, FLA7, FLA8, FLA9, FLA10, FLA11, FLA12, FLA13, FLA14	PtFLA2, PtFLA3, PtFLA7, PtFLA9, PtFLA10, PtFLA12, PtFLA13, PtFLA14, PtFLA15, PtFLA16, PtFLA17, PtFLA18, PtFLA20, PtFLA21, PtFLA22, PtFLA23, PtFLA26, PtFLA27, PtFLA28, PtFLA29, PtFLA30, PtFLA32, PtFLA34, PtFLA35, PtFLA38, PtFLA39, PtFLA40, PtFLA43, PtFLA45, PtFLA46, PtFLA47, PtFLA48, PtFLA49, PtFLA50
Potri.001G367900	Phytozome	PtFLA22*	C	1	407	6/4/2/2/0/0	0.3292	0.8	25	2	Yes	Yes	FLA1, FLA2, FLA3, FLA4, FLA5, FLA6, FLA7, FLA8, FLA9, FLA10, FLA11, FLA12, FLA13, FLA14	PtFLA2, PtFLA3, PtFLA5, PtFLA7, PtFLA9, PtFLA10, PtFLA12, PtFLA13, PtFLA14, PtFLA15, PtFLA16, PtFLA17, PtFLA18, PtFLA20, PtFLA21, PtFLA23, PtFLA26, PtFLA27, PtFLA28, PtFLA29, PtFLA30, PtFLA32, PtFLA34, PtFLA35, PtFLA38, PtFLA39, PtFLA40, PtFLA43, PtFLA45, PtFLA46, PtFLA47, PtFLA48, PtFLA49, PtFLA50
Potri.014G168100	Phytozome	PtFLA16*	C	1	398	6/1/0/0/1/0	0.3065	0.6667	9	2	Yes	Yes	FLA1, FLA2, FLA3, FLA4, FLA5, FLA6, FLA7, FLA8, FLA9, FLA10, FLA11, FLA12, FLA13, FLA14	PtFLA2, PtFLA3, PtFLA5, PtFLA7, PtFLA9, PtFLA10, PtFLA12, PtFLA13, PtFLA14, PtFLA15, PtFLA17, PtFLA18, PtFLA20, PtFLA21, PtFLA22, PtFLA23, PtFLA26, PtFLA27, PtFLA28, PtFLA29, PtFLA30, PtFLA32, PtFLA34, PtFLA35, PtFLA38, PtFLA39, PtFLA40, PtFLA43, PtFLA45, PtFLA46, PtFLA47, PtFLA48, PtFLA49, PtFLA50
Potri.019G049600	Phytozome	PtFLA51	D1	0	253	2/2/2/1/0/0	0.3439	0.7778	18	1	Yes	No	FLA22	PtFLA24
Potri.T118500	Phytozome	PtFLA52	D1	0	211	0/1/1/2/1/1	0.3649	0.9	10	1	No	No	FLA19, FLA20, FLA21	PtFLA4, PtFLA24, PtFLA37, PtFLA44
Potri.019G002300	Phytozome	PtFLA37*	D1	0	284	0/2/2/0/0/0	0.2923	0.5238	21	1	Yes	No	FLA19, FLA21	PtFLA4, PtFLA51
Potri.017G111600	Phytozome	PtFLA42*	D1	0	353	2/2/3/1/0/0	0.3003	0.8571	14	2	Yes	No	FLA19, FLA20, FLA21	PtFLA4, PtFLA37, PtFLA44
Potri.013G152200	Phytozome	PtFLA4*	D1	0	353	0/0/2/0/0/0	0.3173	0.4444	9	2	No	No	FLA19, FLA21	PtFLA24, PtFLA37, PtFLA42, PtFLA44, PtFLA52
Potri.005G079500	Phytozome	PtFLA44*	D1	0	442	0/1/2/0/1/1	0.3326	0.7143	21	2	Yes	No	FLA19, FLA20, FLA21	PtFLA4, PtFLA24, PtFLA42, PtFLA52
Potri.001G440800	Phytozome	PtFLA24*	D1	0	399	8/5/7/15/3/1	0.5088	0.8293	123	1	Yes	Yes	FLA19, FLA20, FLA21	PtFLA44, PtFLA52
Potri.006G174900	Phytozome	PtFLA30*	D2	0	427	1/1/4/0/0/0	0.3864	0.6667	18	2	No	No	FLA1, FLA2, FLA3, FLA4, FLA5, FLA6, FLA7, FLA8, FLA9, FLA10, FLA11, FLA12, FLA13, FLA14	PtFLA2, PtFLA3, PtFLA5, PtFLA7, PtFLA9, PtFLA10, PtFLA12, PtFLA13, PtFLA14, PtFLA15, PtFLA16, PtFLA17, PtFLA18, PtFLA20, PtFLA21, PtFLA22, PtFLA23, PtFLA26, PtFLA27, PtFLA28, PtFLA29, PtFLA32, PtFLA33, PtFLA34, PtFLA35, PtFLA38, PtFLA39, PtFLA40, PtFLA43, PtFLA45, PtFLA46, PtFLA47, PtFLA48, PtFLA49, PtFLA50
Potri.018G097000	Phytozome	PtFLA38*	D2	0	428	2/1/4/1/0/0	0.3832	0.6	25	2	No	No	FLA1, FLA2, FLA3, FLA4, FLA5, FLA6, FLA7, FLA8, FLA9, FLA10, FLA11, FLA12, FLA13, FLA14	PtFLA2, PtFLA3, PtFLA5, PtFLA7, PtFLA9, PtFLA10, PtFLA12, PtFLA13, PtFLA14, PtFLA15, PtFLA16, PtFLA17, PtFLA18, PtFLA20, PtFLA21, PtFLA22, PtFLA23, PtFLA26, PtFLA27, PtFLA28, PtFLA29, PtFLA30, PtFLA32, PtFLA33, PtFLA34, PtFLA35, PtFLA39, PtFLA40, PtFLA43, PtFLA45, PtFLA46, PtFLA47, PtFLA48, PtFLA49, PtFLA50
Monocots
B. distachyon
Bradi2g16560	Phytozome	BdiFLA1	A	0	273	4/4/0/1/1/0	0.4176	1	10	1	Yes	Yes	FLA1, FLA2, FLA4, FLA6, FLA7, FLA8, FLA9, FLA10, FLA11, FLA12, FLA13	BdiFLA3, BdiFLA4, BdiFLA5, BdiFLA7, BdiFLA8, BdiFLA9, BdiFLA10, BdiFLA11, BdiFLA12, BdiFLA13, BdiFLA14, BdiFLA15, BdiFLA16, BdiFLA17, BdiFLA18, BdiFLA20
Bradi5g13100	Phytozome	BdiFLA4	A	1	256	0/1/1/2/0/0	0.3672	0.64	25	1	Yes	Yes	FLA1, FLA2, FLA4, FLA6, FLA7, FLA8, FLA9, FLA10, FLA11, FLA12, FLA13	BdiFLA1, BdiFLA3, BdiFLA8, BdiFLA9, BdiFLA10, BdiFLA11, BdiFLA12, BdiFLA13, BdiFLA14, BdiFLA15, BdiFLA16, BdiFLA20
Bradi2g46120	Phytozome	BdiFLA8	A	0	251	2/1/0/1/1/0	0.3944	0.875	8	1	Yes	Yes	FLA1, FLA2, FLA4, FLA6, FLA7, FLA8, FLA9, FLA10, FLA11, FLA12, FLA13	BdiFLA1, BdiFLA3, BdiFLA4, BdiFLA5, BdiFLA9, BdiFLA10, BdiFLA11, BdiFLA12, BdiFLA13, BdiFLA14, BdiFLA15, BdiFLA16, BdiFLA17, BdiFLA18, BdiFLA20
Bradi4g33490	Phytozome	BdiFLA11	A	0	281	10/9/3/0/0/0	0.3915	0.7917	48	1	No	No	FLA1, FLA2, FLA4, FLA6, FLA7, FLA8, FLA9, FLA10, FLA11, FLA12, FLA13	BdiFLA1, BdiFLA3, BdiFLA4, BdiFLA5, BdiFLA8, BdiFLA9, BdiFLA10, BdiFLA12, BdiFLA13, BdiFLA14, BdiFLA15, BdiFLA16, BdiFLA17, BdiFLA18, BdiFLA20
Bradi3g39740	Phytozome	BdiFLA12	A	0	275	7/7/3/0/0/0	0.4145	0.7692	39	1	Yes	Yes	FLA1, FLA2, FLA4, FLA6, FLA7, FLA8, FLA9, FLA10, FLA11, FLA12, FLA13	BdiFLA1, BdiFLA3, BdiFLA4, BdiFLA5, BdiFLA8, BdiFLA9, BdiFLA10, BdiFLA11, BdiFLA13, BdiFLA14, BdiFLA15, BdiFLA16, BdiFLA17, BdiFLA18, BdiFLA20
Bradi2g16570	Phytozome	BdiFLA13	A	0	246	8/7/1/0/1/0	0.4268	0.7	50	1	Yes	No	FLA1, FLA2, FLA4, FLA6, FLA7, FLA8, FLA9, FLA10, FLA11, FLA12, FLA13	BdiFLA1, BdiFLA3, BdiFLA4, BdiFLA5, BdiFLA8, BdiFLA9, BdiFLA10, BdiFLA11, BdiFLA12, BdiFLA14, BdiFLA15, BdiFLA16, BdiFLA17, BdiFLA18, BdiFLA20
Bradi2g34650	Phytozome	BdiFLA14	A	0	272	5/6/1/2/2/0	0.4154	0.963	27	1	Yes	No	FLA1, FLA2, FLA4, FLA6, FLA7, FLA8, FLA9, FLA10, FLA11, FLA12, FLA13	BdiFLA1, BdiFLA3, BdiFLA4, BdiFLA5, BdiFLA8, BdiFLA9, BdiFLA10, BdiFLA11, BdiFLA12, BdiFLA13, BdiFLA15, BdiFLA16, BdiFLA17, BdiFLA18, BdiFLA20
Bradi2g00220	Phytozome	BdiFLA15	A	0	262	7/7/0/2/2/0	0.4237	0.8125	32	1	Yes	Yes	FLA1, FLA2, FLA4, FLA6, FLA7, FLA8, FLA9, FLA10, FLA11, FLA12, FLA13	BdiFLA1, BdiFLA3, BdiFLA4, BdiFLA5, BdiFLA8, BdiFLA9, BdiFLA10, BdiFLA11, BdiFLA12, BdiFLA13, BdiFLA14, BdiFLA16, BdiFLA17, BdiFLA18, BdiFLA20
Bradi5g13110	Phytozome	BdiFLA16	A	0	255	9/5/0/1/0/3	0.3961	0.6667	39	1	Yes	Yes	FLA1, FLA2, FLA4, FLA6, FLA7, FLA8, FLA9, FLA10, FLA11, FLA12, FLA13	BdiFLA1, BdiFLA3, BdiFLA4, BdiFLA5, BdiFLA8, BdiFLA9, BdiFLA10, BdiFLA11, BdiFLA12, BdiFLA13, BdiFLA14, BdiFLA15, BdiFLA17, BdiFLA18, BdiFLA20
Bradi1g57040	Phytozome	BdiFLA22	B	1	490	6/2/0/0/2/0	0.3612	0.6333	30	2	Yes	No	FLA12, FLA15, FAL16, FLA17, FLA18	BdiFLA23
Bradi1g06290	Phytozome	BdiFLA23	B	1	484	8/3/0/1/2/0	0.343	0.65	40	2	Yes	No	FLA15, FAL16, FLA17, FLA18	BdiFLA22
Bradi5g18950	Phytozome	BdiFLA3	C	0	429	9/6/5/1/0/0	0.3963	0.7167	60	1	Yes	Yes	FLA1, FLA2, FLA3, FLA4, FLA5, FLA6, FLA7, FLA8, FLA9, FLA10, FLA11, FLA12, FLA13, FLA14, FLA17	BdiFLA1, BdiFLA4, BdiFLA5, BdiFLA6, BdiFLA7, BdiFLA8, BdiFLA9, BdiFLA10, BdiFLA11, BdiFLA12, BdiFLA13, BdiFLA14, BdiFLA15, BdiFLA16, BdiFLA17, BdiFLA18, BdiFLA19, BdiFLA20, BdiFLA21
Bradi1g76630	Phytozome	BdiFLA5	C	0	417	9/7/1/1/0/1	0.3525	0.8286	35	1	Yes	Yes	FLA1, FLA2, FLA3, FLA4, FLA5, FLA6, FLA7, FLA8, FLA9, FLA10, FLA11, FLA12, FLA13, FLA14	BdiFLA1, BdiFLA3, BdiFLA6, BdiFLA7, BdiFLA8, BdiFLA9, BdiFLA10, BdiFLA11, BdiFLA12, BdiFLA13, BdiFLA14, BdiFLA15, BdiFLA16, BdiFLA17, BdiFLA18, BdiFLA19, BdiFLA20, BdiFLA21
Bradi1g43531	Phytozome	BdiFLA6	C	0	296	10/11/3/2/0/0	0.4662	0.7606	71	1	Yes	Yes	FLA1, FLA2, FLA3, FLA4, FLA5, FLA8, FLA10, FLA14	BdiFLA3, BdiFLA5, BdiFLA7, BdiFLA9, BdiFLA10, BdiFLA19, BdiFLA20, BdiFLA21
Bradi5g04846	Phytozome	BdiFLA7	C	0	278	1/1/3/1/2/0	0.3885	0.5909	22	1	Yes	Yes	FLA1, FLA2, FLA3, FLA4, FLA5, FLA8, FLA10, FLA14	BdiFLA3, BdiFLA5, BdiFLA6, BdiFLA9, BdiFLA10, BdiFLA19, BdiFLA20, BdiFLA21
Bradi4g34420	Phytozome	BdiFLA9	C	1	414	6/3/3/0/1/0	0.3865	0.8421	19	1	Yes	Yes	FLA1, FLA2, FLA3, FLA4, FLA5, FLA6, FLA7, FLA8, FLA9, FLA10, FLA11, FLA12, FLA13, FLA14	BdiFLA1, BdiFLA3, BdiFLA5, BdiFLA6, BdiFLA7, BdiFLA8, BdiFLA10, BdiFLA11, BdiFLA12, BdiFLA13, BdiFLA14, BdiFLA15, BdiFLA16, BdiFLA17, BdiFLA18, BdiFLA19, BdiFLA20, BdiFLA21
Bradi3g39010	Phytozome	BdiFLA17	C	0	269	9/8/2/0/0/0	0.3978	0.6667	48	1	Yes	Yes	FLA1, FLA2, FLA4, FLA6, FLA7, FLA8, FLA9, FLA10, FLA11, FLA12, FLA13	BdiFLA1, BdiFLA3, BdiFLA4, BdiFLA5, BdiFLA8, BdiFLA9, BdiFLA10, BdiFLA11, BdiFLA12, BdiFLA13, BdiFLA14, BdiFLA15, BdiFLA16, BdiFLA18, BdiFLA20
Bradi4g33040	Phytozome	BdiFLA18	C	0	273	11/9/0/0/1/1	0.4396	0.8095	42	1	Yes	Yes	FLA1, FLA2, FLA4, FLA6, FLA7, FLA8, FLA9, FLA10, FLA11, FLA12, FLA13	BdiFLA1, BdiFLA3, BdiFLA4, BdiFLA5, BdiFLA8, BdiFLA9, BdiFLA10, BdiFLA11, BdiFLA12, BdiFLA13, BdiFLA14, BdiFLA15, BdiFLA16, BdiFLA17, BdiFLA20
Bradi1g31333	Phytozome	BdiFLA19	C	0	256	6/5/1/0/1/1	0.4219	0.8333	24	1	Yes	Yes	FLA1, FLA2, FLA3, FLA4, FLA5, FLA8, FLA10, FLA12, FLA14	BdiFLA3, BdiFLA5, BdiFLA6, BdiFLA7, BdiFLA9, BdiFLA10, BdiFLA20, BdiFLA21
Bradi3g05730	Phytozome	BdiFLA21	C	1	576	3/3/1/0/0/1	0.349	1	8	2	Yes	No	FLA1, FLA2, FLA3, FLA4, FLA5, FLA8, FLA10, FLA12, FLA14	BdiFLA3, BdiFLA5, BdiFLA6, BdiFLA7, BdiFLA9, BdiFLA10, BdiFLA19, BdiFLA20
Bradi4g39640	Phytozome	BdiFLA2	D1	0	241	3/1/2/2/0/0	0.39	0.7188	32	1	Yes	Yes	FLA21, FLA22	None
Bradi2g23270	Phytozome	BdiFLA10	D2	0	434	2/4/2/1/0/0	0.4078	0.7045	44	1	Yes	Yes	FLA1, FLA2, FLA3, FLA4, FLA5, FLA6, FLA7, FLA8, FLA9, FLA10, FLA11, FLA12, FLA13, FLA14	BdiFLA1, BdiFLA3, BdiFLA4, BdiFLA5, BdiFLA6, BdiFLA7, BdiFLA8, BdiFLA9, BdiFLA11, BdiFLA12, BdiFLA13, BdiFLA14, BdiFLA15, BdiFLA16, BdiFLA17, BdiFLA18, BdiFLA19, BdiFLA20, BdiFLA21
Bradi2g54620	Phytozome	BdiFLA20	D2	1	431	2/1/1/1/1/0	0.3944	0.7083	24	2	Yes	No	FLA1, FLA2, FLA3, FLA4, FLA5, FLA6, FLA7, FLA8, FLA9, FLA10, FLA11, FLA12, FLA13, FLA14	BdiFLA1, BdiFLA3, BdiFLA4, BdiFLA5, BdiFLA6, BdiFLA7, BdiFLA8, BdiFLA9, BdiFLA10, BdiFLA11, BdiFLA12, BdiFLA13, BdiFLA14, BdiFLA15, BdiFLA16, BdiFLA17, BdiFLA18, BdiFLA19, BdiFLA21
O. sativa
LOC_Os01g47780	Phytozome	OsaFLA7*	A	0	248	1/2/0/1/2/0	0.3992	0.875	8	1	Yes	Yes	FLA1, FLA2, FLA4, FLA6, FLA7, FLA8, FLA9, FLA10, FLA11, FLA12, FLA13	OsaFLA1, OsaFLA2, OsaFLA3, OsaFLA4, OsaFLA5, OsaFLA6, OsaFLA8, OsaFLA9, OsaFLA10, OsaFLA11, OsaFLA12, OsaFLA13, OsaFLA14, OsaFLA15, OsaFLA18, OsaFLA19, OsaFLA23, OsaFLA26, OsaFLA27
LOC_Os02g20560	Phytozome	OsaFLA15*	A	0	269	4/1/1/0/1/0	0.3941	1	6	1	Yes	Yes	FLA1, FLA2, FLA4, FLA6, FLA7, FLA8, FLA9, FLA10, FLA11, FLA12, FLA13, FLA18	OsaFLA1, OsaFLA2, OsaFLA3, OsaFLA4, OsaFLA5, OsaFLA6, OsaFLA7, OsaFLA8, OsaFLA9, OsaFLA10, OsaFLA11, OsaFLA12, OsaFLA13, OsaFLA14, OsaFLA16, OsaFLA17, OsaFLA18, OsaFLA19, OsaFLA23, OsaFLA24, OsaFLA26, OsaFLA27
LOC_Os08g39270	Phytozome	OsaFLA5*	A	0	274	5/6/4/0/1/0	0.44	0.7755	49	1	Yes	Yes	FLA1, FLA2, FLA4, FLA6, FLA7, FLA8, FLA9, FLA10, FLA11, FLA12, FLA13	OsaFLA1, OsaFLA2, OsaFLA3, OsaFLA4, OsaFLA6, OsaFLA7, OsaFLA8, OsaFLA9, OsaFLA10, OsaFLA11, OsaFLA12, OsaFLA13, OsaFLA14, OsaFLA15, OsaFLA18, OsaFLA19, OsaFLA23, OsaFLA24, OsaFLA26, OsaFLA27
LOC_Os01g06580	Phytozome	OsaFLA8*	A	0	270	10/12/1/5/1/0	0.4519	0.8197	61	1	Yes	Yes	FLA1, FLA2, FLA4, FLA6, FLA7, FLA8, FLA9, FLA10, FLA11, FLA12, FLA13	OsaFLA1, OsaFLA2, OsaFLA3, OsaFLA4, OsaFLA5, OsaFLA6, OsaFLA7, OsaFLA9, OsaFLA10, OsaFLA11, OsaFLA12, OsaFLA13, OsaFLA14, OsaFLA15, OsaFLA18, OsaFLA19, OsaFLA26, OsaFLA27
LOC_Os09g30486	Phytozome	OsaFLA27*	A	0	268	10/7/2/0/1/0	0.4142	0.7736	53	1	Yes	Yes	FLA1, FLA2, FLA4, FLA6, FLA7, FLA8, FLA9, FLA10, FLA11, FLA12, FLA13	OsaFLA1, OsaFLA2, OsaFLA3, OsaFLA4, OsaFLA5, OsaFLA6, OsaFLA7, OsaFLA8, OsaFLA9, OsaFLA10, OsaFLA11, OsaFLA12, OsaFLA13, OsaFLA14, OsaFLA15, OsaFLA18, OsaFLA19, OsaFLA23, OsaFLA26
LOC_Os04g39590	Phytozome	OsaFLA14*	A	1	278	3/2/1/1/0/1	0.3813	0.68	25	1	Yes	Yes	FLA1, FLA2, FLA4, FLA6, FLA7, FLA8, FLA9, FLA10, FLA11, FLA12, FLA13	OsaFLA1, OsaFLA2, OsaFLA3, OsaFLA4, OsaFLA5, OsaFLA6, OsaFLA7, OsaFLA8, OsaFLA9, OsaFLA10, OsaFLA11, OsaFLA12, OsaFLA13, OsaFLA15, OsaFLA18, OsaFLA19, OsaFLA23, OsaFLA26, OsaFLA27
LOC_Os05g07060	Phytozome	OsaFLA9*	A	0	276	7/6/2/0/2/1	0.4275	0.8462	26	1	No	No	FLA1, FLA2, FLA4, FLA6, FLA7, FLA8, FLA9, FLA10, FLA11, FLA12, FLA13	OsaFLA1, OsaFLA2, OsaFLA3, OsaFLA4, OsaFLA5, OsaFLA6, OsaFLA7, OsaFLA8, OsaFLA10, OsaFLA11, OsaFLA12, OsaFLA13, OsaFLA14, OsaFLA15, OsaFLA18, OsaFLA19, OsaFLA26, OsaFLA27
LOC_Os05g48890	Phytozome	OsaFLA18*	A	0	252	4/5/1/0/1/1	0.4603	0.7174	46	1	Yes	Yes	FLA1, FLA2, FLA4, FLA6, FLA7, FLA8, FLA9, FLA10, FLA11, FLA12, FLA13	OsaFLA1, OsaFLA2, OsaFLA3, OsaFLA4, OsaFLA5, OsaFLA6, OsaFLA7, OsaFLA8, OsaFLA9, OsaFLA10, OsaFLA11, OsaFLA12, OsaFLA13, OsaFLA14, OsaFLA15, OsaFLA19, OsaFLA23, OsaFLA26, OsaFLA27
LOC_Os04g39600	Phytozome	OsaFLA13*	A	0	264	10/6/0/0/0/1	0.4167	0.6667	33	1	Yes	Yes	FLA1, FLA2, FLA4, FLA6, FLA7, FLA8, FLA9, FLA10, FLA11, FLA12, FLA13, FLA15	OsaFLA1, OsaFLA2, OsaFLA3, OsaFLA4, OsaFLA5, OsaFLA6, OsaFLA7, OsaFLA8, OsaFLA9, OsaFLA10, OsaFLA11, OsaFLA12, OsaFLA14, OsaFLA15, OsaFLA18, OsaFLA19, OsaFLA23, OsaFLA24, OsaFLA26, OsaFLA27
LOC_Os02g20540	Phytozome	OsaFLA19*	A	0	268	6/5/0/0/0/0	0.4142	1	16	1	Yes	Yes	FLA1, FLA2, FLA4, FLA6, FLA7, FLA8, FLA9, FLA10, FLA11, FLA12, FLA13, FLA15, FLA16	OsaFLA1, OsaFLA2, OsaFLA3, OsaFLA4, OsaFLA5, OsaFLA6, OsaFLA7, OsaFLA8, OsaFLA9, OsaFLA10, OsaFLA11, OsaFLA12, OsaFLA13, OsaFLA14, OsaFLA15, OsaFLA18, OsaFLA26, OsaFLA27
LOC_Os05g48900	Phytozome	OsaFLA6*	A	0	273	5/7/1/3/2/0	0.4469	0.875	32	1	Yes	No	FLA1, FLA2, FLA4, FLA6, FLA7, FLA8, FLA9, FLA10, FLA11, FLA12, FLA13, FLA15, FLA16	OsaFLA1, OsaFLA2, OsaFLA3, OsaFLA4, OsaFLA5, OsaFLA7, OsaFLA8, OsaFLA9, OsaFLA10, OsaFLA11, OsaFLA12, OsaFLA13, OsaFLA14, OsaFLA15, OsaFLA18, OsaFLA19, OsaFLA26, OsaFLA27
LOC_Os03g57490	Phytozome	OsaFLA17*	B	1	480	1/2/0/0/0/0	0.3167	0.6316	19	2	Yes	No	FLA15, FLA16, FLA17, FLA18	OsaFLA15, OsaFLA16, OsaFLA24
LOC_Os03g57460	Phytozome	OsaFLA24*	B	1	475	9/2/0/0/2/1	0.3263	0.6585	41	2	Yes	No	FLA15, FLA16, FLA17, FLA18	OsaFLA15, OsaFLA16, OsaFLA17
LOC_Os07g06680	Phytozome	OsaFLA16*	B	1	480	7/3/0/1/2/1	0.3417	0.6905	42	2	Yes	No	FLA15, FLA16, FLA17, FLA18	OsaFLA15, OsaFLA17, OsaFLA24
LOC_Os04g48490	Phytozome	OsaFLA1*	C	0	432	7/9/7/1/1/1	0.412	0.8077	52	1	Yes	Yes	FLA1, FLA2, FLA3, FLA4, FLA5, FLA6, FLA7, FLA8, FLA9, FLA10, FLA11, FLA12, FLA13, FLA14	OsaFLA3, OsaFLA4, OsaFLA5, OsaFLA6, OsaFLA7, OsaFLA8, OsaFLA9, OsaFLA10, OsaFLA11, OsaFLA12, OsaFLA13, OsaFLA14, OsaFLA15, OsaFLA18, OsaFLA19, OsaFLA20, OsaFLA23, OsaFLA24, OsaFLA25, OsaFLA26, OsaFLA27
LOC_Os03g03600	Phytozome	OsaFLA2*	C	1	402	6/5/3/0/0/0	0.3657	0.8378	37	1	Yes	Yes	FLA1, FLA2, FLA3, FLA4, FLA5, FLA6, FLA7, FLA8, FLA9, FLA10, FLA11, FLA12, FLA13, FLA14, FLA15, FLA16	OsaFLA1, OsaFLA3, OsaFLA4, OsaFLA5, OsaFLA6, OsaFLA7, OsaFLA8, OsaFLA9, OsaFLA10, OsaFLA11, OsaFLA12, OsaFLA13, OsaFLA14, OsaFLA15, OsaFLA18, OsaFLA19, OsaFLA20, OsaFLA23, OsaFLA25, OsaFLA26, OsaFLA27
LOC_Os02g26320	Phytozome	OsaFLA20*	C	0	305	8/7/1/0/6/0	0.4033	0.6143	70	1	Yes	Yes	FLA1, FLA2, FLA3, FLA4, FLA5, FLA8, FLA9, FLA10, FLA13, FLA14	OsaFLA1, OsaFLA2, OsaFLA3, OsaFLA11, OsaFLA12, OsaFLA25, OsaFLA26
LOC_Os08g38270	Phytozome	OsaFLA4*	C	0	272	10/9/1/0/1/0	0.4375	0.7907	43	1	Yes	Yes	FLA1, FLA2, FLA4, FLA6, FLA7, FLA8, FLA9, FLA10, FLA11, FLA12, FLA13	OsaFLA1, OsaFLA2, OsaFLA3, OsaFLA5, OsaFLA6, OsaFLA7, OsaFLA8, OsaFLA9, OsaFLA10, OsaFLA11, OsaFLA12, OsaFLA13, OsaFLA14, OsaFLA15, OsaFLA18, OsaFLA19, OsaFLA23, OsaFLA26, OsaFLA27
LOC_Os06g17460	Phytozome	OsaFLA23*	C	1	212	4/6/5/1/0/0	0.4198	0.7955	44	1	Yes	Yes	FLA1, FLA2, FLA4, FLA6, FLA7, FLA8, FLA9, FLA10, FLA11, FLA13	OsaFLA1, OsaFLA3, OsaFLA4, OsaFLA5, OsaFLA10, OsaFLA11, OsaFLA14, OsaFLA15, OsaFLA23, OsaFLA27
LOC_Os08g23180	Phytozome	OsaFLA3*	C	1	416	8/4/2/1/1/0	0.3822	0.7234	47	1	Yes	No	FLA1, FLA2, FLA3, FLA4, FLA5, FLA6, FLA7, FLA8, FLA9, FLA10, FLA11, FLA12, FLA13, FLA14	OsaFLA1, OsaFLA2, OsaFLA4, OsaFLA5, OsaFLA6, OsaFLA7, OsaFLA8, OsaFLA10, OsaFLA11, OsaFLA12, OsaFLA13, OsaFLA14, OsaFLA15, OsaFLA18, OsaFLA19, OsaFLA20, OsaFLA23, OsaFLA25, OsaFLA26, OsaFLA27
LOC_Os09g30010	Phytozome	OsaFLA10*	C	0	274	9/10/3/1/2/0	0.4745	0.807	57	1	Yes	Yes	FLA1, FLA2, FLA4, FLA6, FLA7, FLA8, FLA9, FLA10, FLA11, FLA12, FLA13	OsaFLA1, OsaFLA2, OsaFLA3, OsaFLA4, OsaFLA5, OsaFLA6, OsaFLA7, OsaFLA8, OsaFLA9, OsaFLA11, OsaFLA12, OsaFLA13, OsaFLA14, OsaFLA15, OsaFLA18, OsaFLA19, OsaFLA23, OsaFLA26, OsaFLA27
LOC_Os06g44660	Phytozome	OsaFLA25*	C	0	290	8/6/1/1/2/3	0.4103	0.6964	56	1	Yes	Yes	FLA1, FLA2, FLA3, FLA4, FLA5, FLA8, FLA10, FLA14	OsaFLA1, OsaFLA2, OsaFLA3, OsaFLA11, OsaFLA12, OsaFLA20, OsaFLA26
LOC_Os09g07350	Phytozome	OsaFLA11*	C	1	402	3/2/0/0/0/0	0.3806	1	6	2	Yes	Yes	FLA1, FLA2, FLA3, FLA4, FLA5, FLA6, FLA7, FLA8, FLA9, FLA10, FLA11, FLA12, FLA13, FLA14	OsaFLA1, OsaFLA2, OsaFLA3, OsaFLA4, OsaFLA5, OsaFLA6, OsaFLA7, OsaFLA8, OsaFLA9, OsaFLA10, OsaFLA12, OsaFLA13, OsaFLA14, OsaFLA15, OsaFLA18, OsaFLA19, OsaFLA20, OsaFLA23, OsaFLA25, OsaFLA26, OsaFLA27
LOC_Os12g13160	Phytozome	OsaFLA28	D1	0	244	2/2/4/1/1/0	0.3975	0.7931	29	1	Yes	Yes	FLA21, FLA22	None
LOC_Os05g38500	Phytozome	OsaFLA26*	D2	0	442	2/3/2/0/0/0	0.4299	0.6444	45	1	Yes	Yes	FLA1, FLA2, FLA3, FLA4, FLA5, FLA6, FLA7, FLA8, FLA9, FLA10, FLA11, FLA12, FLA13, FLA14	OsaFLA1, OsaFLA2, OsaFLA3, OsaFLA4, OsaFLA5, OsaFLA6, OsaFLA7, OsaFLA8, OsaFLA9, OsaFLA10, OsaFLA11, OsaFLA12, OsaFLA13, OsaFLA14, OsaFLA15, OsaFLA18, OsaFLA19, OsaFLA20, OsaFLA23, OsaFLA25, OsaFLA27
LOC_Os01g62380	Phytozome	OsaFLA12*	D2	0	428	2/1/1/1/0/0	0.3785	0.6667	27	2	Yes	No	FLA1, FLA2, FLA3, FLA4, FLA5, FLA6, FLA7, FLA8, FLA9, FLA10, FLA11, FLA12, FLA13, FLA14	OsaFLA1, OsaFLA2, OsaFLA3, OsaFLA4, OsaFLA5, OsaFLA6, OsaFLA7, OsaFLA8, OsaFLA9, OsaFLA10, OsaFLA11, OsaFLA13, OsaFLA14, OsaFLA15, OsaFLA18, OsaFLA19, OsaFLA20, OsaFLA25, OsaFLA26, OsaFLA27
* FLAs identified by previous studies [12,13,21,24].
1 Classified based on the sequence similarity, phylogenetic analysis and previous study [11].
2 The number of introns in FLA.
3 The lengh of FLA protein. aa, amino acids.
4 The number of AP/PA/SP/TP/GP/VP Repeats in AGP region.
5 The percentage of Pro, Ala, Ser, and Thr in whole protein sequence.
6 The percentage of Pro, Ala, Ser, and Thr in AGP regions.
7 The length of AGP regions. aa, amino acids.
8 The number of fasciclin domains in FLA.
9 The existence of signal peptide in FLA. Predicted by SignalP 4.1 Server.
10 The existenc of GPI anchor in FLA. Predicted by big-PI Plant Predictor.
11 Arabidopsis FLAs hit by BLSTP with a ‐5 expect (E) threshold
12 Intraspecies FLAs hit by BLSTP with a ‐5 expect (E) threshold

## Sheet: Sheet2
Arabidopsis FLA BLAST Hits	Intraspecies FLA BLAST Hits
None	None
None	CreFLA11
None	CreFLA3
None	CreFLA2, CreFLA11
None	None
None	None
None	None
None	CreFLA1, CreFLA3
None	CreFLA5
None	CreFLA4
None	None
None	None
FLA15, FLA16, FLA17, FLA18	MpoFLA9, MpoFLA10
FLA16	MpoFLA2, MpoFLA3
FLA15	MpoFLA1, MpoFLA3
FLA16	MpoFLA1, MpoFLA2
FLA22	MpoFLA5
FLA22	Mpo4, Mpo14
FLA1, FLA2, FLA3, FLA4, FLA5, FLA6, FLA7, FLA8, FLA9, FLA10, FLA11, FLA12, FLA13, FLA14	MpoFLA7, MpoFLA8, MpoFLA9, MpoFLA10, MpoFLA11, MpoFLA12, MpoFLA13
FLA1, FLA2, FLA3, FLA4, FLA5, FLA6, FLA7, FLA8, FLA9, FLA10, FLA11, FLA12, FLA13, FLA14	MpoFLA6, MpoFLA8, MpoFLA9, MpoFLA10, MpoFLA11, MpoFLA12, MpoFLA13
FLA1, FLA2, FLA3, FLA4, FLA5, FLA6, FLA7, FLA8, FLA9, FLA10, FLA11, FLA12, FLA13, FLA14	MpoFLA6, MpoFLA7, MpoFLA9, MpoFLA10, MpoFLA11, MpoFLA12, MpoFLA13
FLA1, FLA2, FLA3, FLA4, FLA5, FLA6, FLA7, FLA8, FLA9, FLA10, FLA11, FLA12, FLA13, FLA14	MpoFLA6, MpoFLA7, MpoFLA8, MpoFLA10, MpoFLA11, MpoFLA12, MpoFLA13, MpoFLA14
FLA1, FLA2, FLA3, FLA4, FLA5, FLA6, FLA7, FLA8, FLA9, FLA10, FLA11, FLA12, FLA13, FLA14	MpoFLA6, MpoFLA7, MpoFLA8, MpoFLA9, MpoFLA11, MpoFLA12, MpoFLA13, MpoFLA14
FLA1, FLA2, FLA3, FLA4, FLA5, FLA6, FLA7, FLA8, FLA9, FLA10, FLA11, FLA12, FLA13, FLA14	MpoFLA6, MpoFLA7, MpoFLA8, MpoFLA9, MpoFLA10, MpoFLA12, MpoFLA13, MpoFLA14
FLA1, FLA2, FLA3, FLA4, FLA5, FLA6, FLA7, FLA8, FLA9, FLA10, FLA11, FLA12, FLA13, FLA14	MpoFLA6, MpoFLA7, MpoFLA8, MpoFLA9, MpoFLA10, MpoFLA11, MpoFLA13, MpoFLA14
FLA1, FLA2, FLA3, FLA4, FLA5, FLA6, FLA7, FLA8, FLA9, FLA10, FLA11, FLA12, FLA13, FLA14	MpoFLA6, MpoFLA7, MpoFLA8, MpoFLA9, MpoFLA10, MpoFLA11, MpoFLA12
FLA15, FLA16, FLA17, FLA18	PpaFLA6, PpaFLA11
FLA15, FLA16, FLA17, FLA18	PpaFLA7, PpaFLA8, PpaFLA10
FLA1, FLA2, FLA3, FLA4, FLA5, FLA8, FLA10, FLA14	PpaFLA3
None	PpaFLA2
None	PpaFLA1
FLA22	PpaFLA6, PpaFLA7, PpaFLA12
FLA13, FLA17, FLA18, FLA19, FLA21, FLA22	PpaFLA4, PpaFLA7, PpaFLA8, PpaFLA9, PpaFLA10, PpaFLA11, PpaFLA12
FLA11, FLA12, FLA19	PpaFLA4, PpaFLA6, PpaFLA8, PpaFLA9, PpaFLA10, PpaFLA11, PpaFLA12
FLA11, FLA12, FLA19	PpaFLA4, PpaFLA6, PpaFLA7, PpaFLA9, PpaFLA11, PpaFLA12
FLA19	PpaFLA2, PpaFLA4, PpaFLA6, PpaFLA7, PpaFLA8, PpaFLA12
FLA17, FLA19, FLA20, FLA22	PpaFLA4, PpaFLA6, PpaFLA7, PpaFLA8, PpaFLA9
FLA1, FLA2, FLA3, FLA4, FLA5, FLA8, FLA10, FLA14	PpaFLA5
FLA15, FLA16, FLA17, FLA18	SmoFLA9
FLA4, FLA5, FLA9, FLA13	SmoFLA5, SmoFLA6, SmoFLA7, SmoFLA8
FLA14, FLA15, FLA16, FLA17, FLA18	SmoFLA3
FLA22	SmoFLA2
None	SmoFLA1
FLA1, FLA2, FLA3, FLA5, FLA8, FLA10, FLA12, FLA14	SmoFLA4, SmoFLA6, SmoFLA7, SmoFLA8
FLA1, FLA2, FLA3, FLA4, FLA5, FLA6, FLA7, FLA8, FLA9, FLA10, FLA11, FLA12, FLA13, FLA14	SmoFLA4, SmoFLA5, SmoFLA7, SmoFLA8
FLA1, FLA2, FLA3, FLA4, FLA5, FLA6, FLA7, FLA8, FLA9, FLA10, FLA11, FLA12, FLA13, FLA14	SmoFLA4, SmoFLA5, SmoFLA6, SmoFLA8
FLA1, FLA2, FLA3, FLA4, FLA5, FLA6, FLA7, FLA8, FLA9, FLA10, FLA11, FLA12, FLA13, FLA14	SmoFLA4, SmoFLA5, SmoFLA6, SmoFLA7
FLA1, FLA2, FLA4, FLA6, FLA7, FLA8, FLA9, FLA10, FLA11, FLA12, FLA13	PabFLA5, PabFLA6, PabFLA8, PabFLA11, PabFLA12, PabFLA13, PabFLA14, PabFLA15, PabFLA16, PabFLA20, PabFLA21
FLA1, FLA2, FLA4, FLA6, FLA7, FLA8, FLA9, FLA10, FLA11, FLA12, FLA13	PabFLA5, PabFLA6, PabFLA8, PabFLA10, PabFLA11, PabFLA13, PabFLA14, PabFLA15, PabFLA16, PabFLA21
FLA1, FLA2, FLA4, FLA6, FLA7, FLA8, FLA9, FLA10, FLA11, FLA12, FLA13	PabFLA5, PabFLA6, PabFLA8, PabFLA10, PabFLA11, PabFLA12, PabFLA14, PabFLA15, PabFLA16, PabFLA20, PabFLA21
FLA1, FLA2, FLA4, FLA6, FLA7, FLA8, FLA9, FLA10, FLA11, FLA12, FLA13	PabFLA5, PabFLA6, PabFLA10, PabFLA11, PabFLA12, PabFLA13, PabFLA15, PabFLA16, PabFLA20, PabFLA21
FLA15, FLA16, FLA17, FLA18	PabFLA17, PabFLA22
FLA15, FLA16, FLA17, FLA18	PabFLA9, PabFLA22
FLA15, FLA16, FLA17, FLA18	PabFLA9, PabFLA17
FLA1, FLA2, FLA4, FLA6, FLA7, FLA8, FLA9, FLA10, FLA11, FLA12, FLA13	PabFLA5, PabFLA8, PabFLA10, PabFLA11, PabFLA12, PabFLA13, PabFLA14, PabFLA15, PabFLA16, PabFLA20, PabFLA21
FLA1, FLA2, FLA4, FLA6, FLA7, FLA8, FLA9, FLA10, FLA11, FLA12, FLA13	PabFLA5, PabFLA6, PabFLA10, PabFLA11, PabFLA12, PabFLA13, PabFLA15, PabFLA16, PabFLA21
FLA1, FLA2, FLA3, FLA4, FLA5, FLA6, FLA7, FLA8, FLA9, FLA10, FLA11, FLA12, FLA13	PabFLA5, PabFLA6, PabFLA8, PabFLA12, PabFLA13, PabFLA15, PabFLA16, PabFLA21
FLA1, FLA2, FLA3, FLA4, FLA5, FLA6, FLA7, FLA8, FLA9, FLA10, FLA11, FLA12, FLA13, FLA14	PabFLA5, PabFLA6, PabFLA8, PabFLA10, PabFLA11, PabFLA12, PabFLA13, PabFLA14, PabFLA15, PabFLA20, PabFLA21
FLA1, FLA2, FLA3, FLA4, FLA5, FLA6, FLA7, FLA8, FLA9, FLA10, FLA11, FLA12, FLA13, FLA14	PabFLA5, PabFLA6, PabFLA8, PabFLA10, PabFLA11, PabFLA12, PabFLA13, PabFLA14, PabFLA15, PabFLA16, PabFLA20
FLA19, FLA21, FLA22	PabFLA2, PabFLA3, PabFLA4, PabFLA7, PabFLA18, PabFLA19, PabFLA23, PabFLA24
FLA19, FLA21, FLA22	PabFLA1, PabFLA3, PabFLA4, PabFLA7, PabFLA18, PabFLA19, PabFLA23, PabFLA24
FLA19, FLA21, FLA22	PabFLA1, PabFLA2, PabFLA4, PabFLA7, PabFLA18
FLA22	PabFLA1, PabFLA2, PabFLA3, PabFLA24
FLA19, FLA20, FLA21	PabFLA1, PabFLA2, PabFLA3, PabFLA18, PabFLA19
FLA20, FLA21	PabFLA1, PabFLA2, PabFLA3, PabFLA7, PabFLA19
FLA20, FLA21	PabFLA1, PabFLA2, PabFLA7, PabFLA18, PabFLA19
FLA19, FLA21	PabFLA2
FLA19, FLA22	PabFLA1, PabFLA2, PabFLA4
FLA1, FLA2, FLA3, FLA4, FLA5, FLA6, FLA7, FLA8, FLA9, FLA10, FLA11, FLA12, FLA13, FLA14	PabFLA6, PabFLA8, PabFLA10, PabFLA11, PabFLA12, PabFLA13, PabFLA14, PabFLA15, PabFLA16, PabFLA20, PabFLA21
FLA1, FLA2, FLA3, FLA4, FLA5, FLA6, FLA7, FLA8, FLA9, FLA10, FLA11, FLA12, FLA13, FLA14	PabFLA5, PabFLA6, PabFLA8, PabFLA10, PabFLA11, PabFLA12, PabFLA13, PabFLA14, PabFLA16, PabFLA20, PabFLA21
FLA1, FLA2, FLA3, FLA4, FLA5, FLA6, FLA7, FLA8, FLA9, FLA10, FLA11, FLA12, FLA13, FLA14	PabFLA5, PabFLA6, PabFLA10, PabFLA12, PabFLA13, PabFLA14, , PabFLA15, PabFLA16, PabFLA20
FLA1, FLA2, FLA4, FLA6, FLA7, FLA8, FLA9, FLA10, FLA11, FLA12, FLA13	AtrFLA2, AtrFLA4, AtrFLA7, AtrFLA8, AtrFLA9, AtrFLA11
FLA7	AtrFLA7
FLA1, FLA2, FLA4, FLA6, FLA7, FLA8, FLA9, FLA10, FLA11, FLA12, FLA13	AtrFLA2, AtrFLA3, AtrFLA4, AtrFLA6, AtrFLA8, AtrFLA9, AtrFLA10, AtrFLA11
FLA1, FLA2, FLA3, FLA4, FLA6, FLA7, FLA8, FLA9, FLA10, FLA11, FLA12, FLA13, FLA15, FLA16, FLA17, FLA18	AtrFLA2, AtrFLA3, AtrFLA4, AtrFLA7, AtrFLA9, AtrFLA10, AtrFLA11
FLA12, FLA15, FLA16, FLA17, FLA18	None
FLA1, FLA2, FLA3, FLA4, FLA5, FLA6, FLA7, FLA8, FLA9, FLA10, FLA11, FLA12, FLA13, FLA14	AtrFLA2, AtrFLA3, AtrFLA4, AtrFLA7, AtrFLA8, AtrFLA11
FLA1, FLA2, FLA3, FLA4, FLA5, FLA6, FLA7, FLA8, FLA9, FLA10, FLA11, FLA12, FLA13, FLA14	AtrFLA2, AtrFLA3, AtrFLA4, AtrFLA7, AtrFLA8, AtrFLA9
FLA22	None
FLA19, FLA20, FLA21	AtrFLA12
FLA20, FLA21	AtrFLA5
FLA1, FLA2, FLA3, FLA4, FLA5, FLA6, FLA7, FLA8, FLA9, FLA10, FLA11, FLA12, FLA13, FLA14	AtrFLA3, AtrFLA4, AtrFLA7, AtrFLA8, AtrFLA9, AtrFLA11
FLA1, FLA2, FLA4, FLA6, FLA7, FLA8, FLA9, FLA10, FLA11, FLA12, FLA13	AtrFLA2, AtrFLA3, AtrFLA7, AtrFLA8, AtrFLA9, AtrFLA11
FLA1, FLA2, FLA4, FLA6, FLA7, FLA8, FLA9, FLA10, FLA12, FLA13, FLA16	FLA1, FLA2, FLA4, FLA6, FLA7, FLA8, FLA9, FLA10, FLA12, FLA13, FLA16
FLA1, FLA2, FLA4, FLA6, FLA7, FLA8, FLA9, FLA10, FLA11, FLA13, FLA15, FLA16, FLA17	FLA1, FLA2, FLA4, FLA6, FLA7, FLA8, FLA9, FLA10, FLA11, FLA13, FLA15, FLA16, FLA17
FLA1, FLA2, FLA4, FLA6, FLA8, FLA9, FLA10, FLA11, FLA12, FLA13	FLA1, FLA2, FLA4, FLA6, FLA8, FLA9, FLA10, FLA11, FLA12, FLA13
FLA1, FLA2, FLA4, FLA6, FLA7, FLA8, FLA10, FLA11, FLA12, FLA13	FLA1, FLA2, FLA4, FLA6, FLA7, FLA8, FLA10, FLA11, FLA12, FLA13
FLA1, FLA2, FLA4, FLA7, FLA8, FLA9, FLA10, FLA11, FLA12, FLA13	FLA1, FLA2, FLA4, FLA7, FLA8, FLA9, FLA10, FLA11, FLA12, FLA13
FLA1, FLA2, FLA4, FLA6, FLA7, FLA8, FLA9, FLA10, FLA11, FLA12	FLA1, FLA2, FLA4, FLA6, FLA7, FLA8, FLA9, FLA10, FLA11, FLA12
FLA1, FLA2, FLA3, FLA4, FLA5, FLA8, FLA10	FLA1, FLA2, FLA3, FLA4, FLA5, FLA8, FLA10
FLA1, FLA2, FLA4, FLA5, FLA8, FLA10, FLA14	FLA1, FLA2, FLA4, FLA5, FLA8, FLA10, FLA14
FLA1, FLA2, FLA3, FLA4, FLA8, FLA10, FLA14	FLA1, FLA2, FLA3, FLA4, FLA8, FLA10, FLA14
FLA1, FLA2, FLA3, FLA4, FLA5, FLA6, FLA7, FLA8, FLA9, FLA11, FLA12, FLA13, FLA14	FLA1, FLA2, FLA3, FLA4, FLA5, FLA6, FLA7, FLA8, FLA9, FLA11, FLA12, FLA13, FLA14
FLA1, FLA2, FLA3, FLA4, FLA5, FLA6, FLA7, FLA9, FLA10, FLA11, FLA12, FLA13, FLA14	FLA1, FLA2, FLA3, FLA4, FLA5, FLA6, FLA7, FLA9, FLA10, FLA11, FLA12, FLA13, FLA14
FLA1, FLA3, FLA4, FLA5, FLA6, FLA7, FLA8, FLA9, FLA10, FLA11, FLA12, FLA13, FLA14	FLA1, FLA3, FLA4, FLA5, FLA6, FLA7, FLA8, FLA9, FLA10, FLA11, FLA12, FLA13, FLA14
FLA2, FLA3, FLA4, FLA5, FLA6, FLA7, FLA8, FLA9, FLA10, FLA11, FLA12, FLA13, FLA14	FLA2, FLA3, FLA4, FLA5, FLA6, FLA7, FLA8, FLA9, FLA10, FLA11, FLA12, FLA13, FLA14
FLA12, FLA15, FLA16, FLA18	FLA12, FLA15, FLA16, FLA18
FLA11, FLA16, FLA17, FLA18	FLA11, FLA16, FLA17, FLA18
FLA15, FLA16, FLA17	FLA15, FLA16, FLA17
FLA15, FLA17, FLA18	FLA15, FLA17, FLA18
None	None
FLA21, FLA20	FLA21, FLA20
FLA19, FLA21, FLA22	FLA19, FLA21, FLA22
FLA19, FLA20	FLA19, FLA20
FLA1, FLA2, FLA3, FLA5, FLA6, FLA7, FLA8, FLA9, FLA10, FLA11, FLA12, FLA13, FLA14	FLA1, FLA2, FLA3, FLA5, FLA6, FLA7, FLA8, FLA9, FLA10, FLA11, FLA12, FLA13, FLA14
FLA4, FLA6, FLA7, FLA8, FLA9, FLA10, FLA11, FLA12, FLA13	EgrFLA1b, EgrFLA3b, EgrFLA4, EgrFLA6, EgrFLA7, EgrFLA8, EgrFLA10, EgrFLA11, EgrFLA12
FLA1, FLA2, FLA4, FLA6, FLA7, FLA8, FLA9, FLA10, FLA11, FLA12, FLA13	EgrFLA1b, EgrFLA2b, EgrFLA3b, EgrFLA4, EgrFLA6, EgrFLA7, EgrFLA10, EgrFLA11, EgrFLA12, EgrFLA13
FLA1, FLA2, FLA4, FLA6, FLA7, FLA8, FLA9, FLA10, FLA11, FLA12, FLA13	EgrFLA1b, EgrFLA2b, EgrFLA3b, EgrFLA4, EgrFLA6, EgrFLA8, EgrFLA10, EgrFLA11, EgrFLA12
FLA1, FLA2, FLA4, FLA6, FLA7, FLA8, FLA9, FLA10, FLA11, FLA12, FLA13	EgrFLA1b, EgrFLA2b, EgrFLA3b, EgrFLA4, EgrFLA7, EgrFLA8, EgrFLA10, EgrFLA11, EgrFLA12
FLA1, FLA2, FLA4, FLA6, FLA7, FLA8, FLA9, FLA10, FLA11, FLA12, FLA13	EgrFLA2b, EgrFLA3b, EgrFLA4, EgrFLA6, EgrFLA7, EgrFLA8, EgrFLA10, EgrFLA11, EgrFLA12
FLA1, FLA2, FLA4, FLA6, FLA7, FLA8, FLA9, FLA10, FLA11, FLA12, FLA13	EgrFLA1b, EgrFLA2b, EgrFLA4, EgrFLA6, EgrFLA7, EgrFLA8, EgrFLA10, EgrFLA11, EgrFLA12
FLA15, FLA16, FLA17, FLA18	EgrFLA1b, EgrFLA5
FLA15, FLA16, FLA17, FLA18	EgrFLA9
FLA1, FLA2, FLA3, FLA4, FAL5, FLA8, FLA10, FAL14	EgrFLA4, EgrFLA10, EgrFLA11, EgrFLA12
FLA1, FLA2, FLA3, FLA4, FLA5, FLA6, FLA7, FLA8, FLA9, FLA10, FLA11, FLA12, FLA13, FLA14	EgrFLA1b, EgrFLA2b, EgrFLA3b, EgrFLA4, EgrFLA6, EgrFLA7, EgrFLA8, EgrFLA11, EgrFLA12, EgrFLA13
FLA1, FLA2, FLA3, FLA4, FLA5, FLA6, FLA7, FLA8, FLA9, FLA10, FLA11, FLA12, FLA13, FLA14	EgrFLA1b, EgrFLA2b, EgrFLA3b, EgrFLA4, EgrFLA6, EgrFLA7, EgrFLA8, EgrFLA10, EgrFLA12, EgrFLA13
FLA1, FLA2, FLA3, FLA4, FLA5, FLA6, FLA7, FLA8, FLA9, FLA10, FLA11, FLA12, FLA13, FLA14	EgrFLA1b, EgrFLA2b, EgrFLA3b, EgrFLA4, EgrFLA6, EgrFLA7, EgrFLA8, EgrFLA10, EgrFLA11, EgrFLA13
FLA19, FLA20, FLA21	EgrFLA14, EgrFLA16, EgrFLA17, EgrFLA20
FLA21, FLA22	None
FLA19, FLA20, FLA21	EgrFLA14, EgrFLA15, EgrFLA17, EgrFLA20
FLA19, FLA20, FLA21	EgrFLA15, EgrFLA16, EgrFLA17, EgrFLA20
FLA19, FLA20, FLA21	EgrFLA14, EgrFLA15, EgrFLA16, EgrFLA20
FLA1, FLA2, FLA3, FLA4, FLA5, FLA6, FLA7, FLA8, FLA9, FLA10, FLA11, FLA12, FLA13, FLA14	EgrFLA1b, EgrFLA2b, EgrFLA3b, EgrFLA6, EgrFLA7, EgrFLA8, EgrFLA10, EgrFLA11, EgrFLA12, EgrFLA13
FLA1, FLA2, FLA4, FLA6, FLA7, FLA8, FLA9, FLA10, FLA11, FLA12, FLA13, FLA15, FLA16, FLA17	PtFLA1, PtFLA2, PtFLA3, PtFLA5, PtFLA6, PtFLA7, PtFLA8, PtFLA9, PtFLA10, PtFLA12, PtFLA14, PtFLA15, PtFLA16, PtFLA17, PtFLA18, PtFLA19, PtFLA20, PtFLA22, PtFLA23, PtFLA27, PtFLA28, PtFLA29, PtFLA30, PtFLA32, PtFLA33, PtFLA34, PtFLA35, PtFLA38, PtFLA39, PtFLA40, PtFLA43, PtFLA45, PtFLA46, PtFLA47, PtFLA48, PtFLA49, PtFLA50
FLA1, FLA2, FLA4, FLA6, FLA7, FLA8, FLA9, FLA10, FLA11, FLA12, FLA13	PtFLA1, PtFLA2, PtFLA5, PtFLA6, PtFLA7, PtFLA8, PtFLA9, PtFLA10, PtFLA12, PtFLA13, PtFLA14, PtFLA15, PtFLA16, PtFLA17, PtFLA18, PtFLA19, PtFLA20, PtFLA22, PtFLA23, PtFLA27, PtFLA28, PtFLA29, PtFLA30, PtFLA32, PtFLA33, PtFLA34, PtFLA35, PtFLA38, PtFLA39, PtFLA40, PtFLA43, PtFLA45, PtFLA46, PtFLA47, PtFLA48, PtFLA49, PtFLA50
FLA1, FLA2, FLA4, FLA6, FLA7, FLA8, FLA9, FLA10, FLA11, FLA12, FLA13	PtFLA2, PtFLA3, PtFLA5, PtFLA7, PtFLA9, PtFLA10, PtFLA12, PtFLA13, PtFLA14, PtFLA16, PtFLA17, PtFLA18, PtFLA20, PtFLA22, PtFLA23, PtFLA27, PtFLA28, PtFLA29, PtFLA30, PtFLA32, PtFLA33, PtFLA34, PtFLA35, PtFLA38, PtFLA39, PtFLA40, PtFLA43, PtFLA45, PtFLA46, PtFLA47, PtFLA48, PtFLA49, PtFLA50
FLA1, FLA2, FLA4, FLA6, FLA7, FLA8, FLA9, FLA10, FLA11, FLA12, FLA13	PtFLA2, PtFLA3, PtFLA5, PtFLA7, PtFLA8, PtFLA10, PtFLA12, PtFLA13, PtFLA14, PtFLA15, PtFLA16, PtFLA17, PtFLA18, PtFLA22, PtFLA23, PtFLA27, PtFLA28, PtFLA29, PtFLA30, PtFLA32, PtFLA33, PtFLA34, PtFLA35, PtFLA38, PtFLA39, PtFLA40, PtFLA43, PtFLA45, PtFLA46, PtFLA47, PtFLA48, PtFLA49, PtFLA50
FLA1, FLA2, FLA4, FLA6, FLA7, FLA8, FLA9, FLA10, FLA11, FLA12, FLA13, FLA16	PtFLA1, PtFLA2, PtFLA3, PtFLA5, PtFLA6, PtFLA7, PtFLA8, PtFLA9, PtFLA10, PtFLA12, PtFLA13, PtFLA14, PtFLA15, PtFLA16, PtFLA17, PtFLA18, PtFLA19, PtFLA20, PtFLA22, PtFLA27, PtFLA28, PtFLA29, PtFLA30, PtFLA32, PtFLA33, PtFLA34, PtFLA35, PtFLA38, PtFLA39, PtFLA40, PtFLA43, PtFLA45, PtFLA46, PtFLA47, PtFLA48, PtFLA49, PtFLA50
FLA1, FLA2, FLA4, FLA6, FLA7, FLA8, FLA9, FLA10, FLA11, FLA12, FLA13	PtFLA2, PtFLA3, PtFLA5, PtFLA7, PtFLA9, PtFLA10, PtFLA12, PtFLA13, PtFLA14, PtFLA15, PtFLA16, PtFLA17, PtFLA20, PtFLA22, PtFLA23, PtFLA27, PtFLA28, PtFLA29, PtFLA30, PtFLA32, PtFLA33, PtFLA34, PtFLA35, PtFLA38, PtFLA39, PtFLA40, PtFLA43, PtFLA45, PtFLA46, PtFLA47, PtFLA48, PtFLA49, PtFLA50
FLA1, FLA2, FLA4, FLA6, FLA7, FLA8, FLA9, FLA10, FLA11, FLA12, FLA13	PtFLA1, PtFLA2, PtFLA3, PtFLA5, PtFLA7, PtFLA9, PtFLA12, PtFLA13, PtFLA14, PtFLA15, PtFLA16, PtFLA17, PtFLA18, PtFLA19, PtFLA20, PtFLA22, PtFLA23, PtFLA27, PtFLA28, PtFLA29, PtFLA30, PtFLA32, PtFLA33, PtFLA34, PtFLA35, PtFLA38, PtFLA39, PtFLA40, PtFLA43, PtFLA45, PtFLA46, PtFLA47, PtFLA48, PtFLA49, PtFLA50
FLA1, FLA2, FLA4, FLA6, FLA7, FLA8, FLA9, FLA10, FLA11, FLA12, FLA13, FLA16	PtFLA2, PtFLA3, PtFLA5, PtFLA7, PtFLA9, PtFLA10, PtFLA12, PtFLA13, PtFLA14, PtFLA15, PtFLA16, PtFLA17, PtFLA18, PtFLA20, PtFLA22, PtFLA23, PtFLA27, PtFLA28, PtFLA29, PtFLA30, PtFLA32, PtFLA33, PtFLA35, PtFLA38, PtFLA39, PtFLA40, PtFLA43, PtFLA45, PtFLA46, PtFLA47, PtFLA48, PtFLA49, PtFLA50
FLA1, FLA2, FLA4, FLA6, FLA7, FLA8, FLA9, FLA10, FLA11, FLA12, FLA13, FLA15, FLA16, FLA17	PtFLA2, PtFLA3, PtFLA5, PtFLA6, PtFLA7, PtFLA10, PtFLA12, PtFLA13, PtFLA14, PtFLA15, PtFLA16, PtFLA17, PtFLA18, PtFLA19, PtFLA20, PtFLA22, PtFLA23, PtFLA27, PtFLA28, PtFLA29, PtFLA30, PtFLA32, PtFLA33, PtFLA34, PtFLA35, PtFLA38, PtFLA39, PtFLA40, PtFLA43, PtFLA45, PtFLA46, PtFLA47, PtFLA48, PtFLA49, PtFLA50
FLA1, FLA2, FLA4, FLA6, FLA7, FLA8, FLA9, FLA10, FLA11, FLA12, FLA13	PtFLA2, PtFLA3, PtFLA5, PtFLA7, PtFLA9, PtFLA10, PtFLA13, PtFLA14, PtFLA15, PtFLA16, PtFLA17, PtFLA18, PtFLA20, PtFLA21, PtFLA22, PtFLA23, PtFLA27, PtFLA28, PtFLA29, PtFLA30, PtFLA32, PtFLA33, PtFLA34, PtFLA35, PtFLA38, PtFLA39, PtFLA40, PtFLA43, PtFLA45, PtFLA46, PtFLA47, PtFLA48, PtFLA49, PtFLA50
FLA1, FLA2, FLA4, FLA6, FLA7, FLA8, FLA9, FLA10, FLA11, FLA12, FLA13	PtFLA2, PtFLA3, PtFLA5, PtFLA9, PtFLA10, PtFLA12, PtFLA13, PtFLA14, PtFLA15, PtFLA16, PtFLA17, PtFLA18, PtFLA19, PtFLA20, PtFLA22, PtFLA23, PtFLA27, PtFLA28, PtFLA29, PtFLA30, PtFLA32, PtFLA33, PtFLA34, PtFLA35, PtFLA38, PtFLA39, PtFLA40, PtFLA43, PtFLA45, PtFLA46, PtFLA47, PtFLA48, PtFLA49, PtFLA50
FLA1, FLA2, FLA4, FLA6, FLA7, FLA8, FLA9, FLA10, FLA11, FLA12, FLA13, FLA16	PtFLA3, PtFLA5, PtFLA7, PtFLA9, PtFLA10, PtFLA12, PtFLA13, PtFLA14, PtFLA15, PtFLA16, PtFLA17, PtFLA18, PtFLA20, PtFLA22, PtFLA23, PtFLA27, PtFLA28, PtFLA29, PtFLA30, PtFLA32, PtFLA33, PtFLA34, PtFLA35, PtFLA38, PtFLA39, PtFLA40, PtFLA43, PtFLA45, PtFLA46, PtFLA47, PtFLA48, PtFLA49, PtFLA50
FLA1, FLA2, FLA4, FLA6, FLA7, FLA8, FLA9, FLA10, FLA11, FLA12, FLA13, FLA15, FLA16	PtFLA1, PtFLA2, PtFLA3, PtFLA5, PtFLA6, PtFLA7, PtFLA8, PtFLA9, PtFLA10, PtFLA12, PtFLA13, PtFLA14, PtFLA15, PtFLA16, PtFLA17, PtFLA18, PtFLA19, PtFLA20, PtFLA22, PtFLA23, PtFLA27, PtFLA28, PtFLA29, PtFLA30, PtFLA32, PtFLA33, PtFLA34, PtFLA35, PtFLA38, PtFLA39, PtFLA40, PtFLA43, PtFLA45, PtFLA46, PtFLA48, PtFLA49, PtFLA50
FLA1, FLA2, FLA4, FLA6, FLA7, FLA8, FLA9, FLA10, FLA11, FLA12, FLA13, FLA15, FLA16	PtFLA1, PtFLA2, PtFLA3, PtFLA5, PtFLA6, PtFLA7, PtFLA8, PtFLA9, PtFLA10, PtFLA12, PtFLA13, PtFLA14, PtFLA15, PtFLA16, PtFLA17, PtFLA18, PtFLA19, PtFLA20, PtFLA22, PtFLA23, PtFLA27, PtFLA28, PtFLA29, PtFLA30, PtFLA32, PtFLA33, PtFLA34, PtFLA35, PtFLA38, PtFLA39, PtFLA43, PtFLA45, PtFLA46, PtFLA47, PtFLA48, PtFLA49, PtFLA50
FLA1, FLA2, FLA4, FLA6, FLA7, FLA8, FLA9, FLA10, FLA11, FLA12, FLA13, FLA15, FLA16	PtFLA1, PtFLA2, PtFLA3, PtFLA5, PtFLA6, PtFLA7, PtFLA8, PtFLA9, PtFLA10, PtFLA12, PtFLA13, PtFLA14, PtFLA15, PtFLA16, PtFLA17, PtFLA18, PtFLA19, PtFLA20, PtFLA22, PtFLA23, PtFLA27, PtFLA29, PtFLA30, PtFLA32, PtFLA33, PtFLA34, PtFLA35, PtFLA38, PtFLA39, PtFLA40, PtFLA43, PtFLA45, PtFLA46, PtFLA47, PtFLA48, PtFLA49, PtFLA50
FLA1, FLA2, FLA4, FLA6, FLA7, FLA8, FLA9, FLA10, FLA11, FLA12, FLA13, FLA15, FLA16	PtFLA1, PtFLA2, PtFLA3, PtFLA5, PtFLA6, PtFLA7, PtFLA8, PtFLA9, PtFLA10, PtFLA12, PtFLA13, PtFLA14, PtFLA15, PtFLA16, PtFLA17, PtFLA18, PtFLA19, PtFLA20, PtFLA22, PtFLA23, PtFLA27, PtFLA28, PtFLA29, PtFLA30, PtFLA32, PtFLA33, PtFLA34, PtFLA35, PtFLA38, PtFLA40, PtFLA43, PtFLA45, PtFLA46, PtFLA47, PtFLA48, PtFLA49, PtFLA50
FLA1, FLA2, FLA4, FLA6, FLA7, FLA8, FLA9, FLA10, FLA11, FLA12, FLA13, FLA15, FLA16	PtFLA1, PtFLA2, PtFLA3, PtFLA5, PtFLA6, PtFLA7, PtFLA8, PtFLA9, PtFLA10, PtFLA12, PtFLA13, PtFLA14, PtFLA15, PtFLA16, PtFLA17, PtFLA18, PtFLA19, PtFLA20, PtFLA22, PtFLA23, PtFLA27, PtFLA28, PtFLA29, PtFLA30, PtFLA32, PtFLA33, PtFLA34, PtFLA35, PtFLA38, PtFLA39, PtFLA40, PtFLA43, PtFLA45, PtFLA46, PtFLA47, PtFLA48, PtFLA49
FLA1, FLA2, FLA4, FLA6, FLA7, FLA8, FLA9, FLA10, FLA11, FLA12, FLA13, FLA15, FLA16	PtFLA1, PtFLA2, PtFLA3, PtFLA5, PtFLA6, PtFLA7, PtFLA8, PtFLA9, PtFLA10, PtFLA12, PtFLA13, PtFLA14, PtFLA15, PtFLA16, PtFLA17, PtFLA18, PtFLA19, PtFLA20, PtFLA22, PtFLA23, PtFLA27, PtFLA28, PtFLA30, PtFLA32, PtFLA33, PtFLA34, PtFLA35, PtFLA38, PtFLA39, PtFLA40, PtFLA43, PtFLA45, PtFLA46, PtFLA47, PtFLA48, PtFLA49, PtFLA50
FLA1, FLA2, FLA4, FLA6, FLA7, FLA8, FLA9, FLA10, FLA11, FLA12, FLA13, FLA15, FLA16	PtFLA2, PtFLA3, PtFLA5, PtFLA6, PtFLA7, PtFLA8, PtFLA9, PtFLA10, PtFLA12, PtFLA13, PtFLA14, PtFLA15, PtFLA16, PtFLA17, PtFLA18, PtFLA20, PtFLA22, PtFLA23, PtFLA27, PtFLA28, PtFLA29, PtFLA30, PtFLA32, PtFLA33, PtFLA34, PtFLA35, PtFLA38, PtFLA39, PtFLA40, PtFLA43, PtFLA45, PtFLA46, PtFLA47, PtFLA48, PtFLA50
FLA1, FLA2, FLA4, FLA6, FLA7, FLA8, FLA9, FLA10, FLA11, FLA12, FLA13, FLA15, FLA16	PtFLA2, PtFLA3, PtFLA5, PtFLA6, PtFLA7, PtFLA8, PtFLA9, PtFLA10, PtFLA12, PtFLA13, PtFLA14, PtFLA15, PtFLA16, PtFLA17, PtFLA18, PtFLA20, PtFLA22, PtFLA23, PtFLA27, PtFLA28, PtFLA29, PtFLA30, PtFLA33, PtFLA34, PtFLA35, PtFLA38, PtFLA39, PtFLA40, PtFLA43, PtFLA45, PtFLA46, PtFLA47, PtFLA48, PtFLA49, PtFLA50
FLA1, FLA2, FLA4, FLA6, FLA7, FLA8, FLA9, FLA10, FLA11, FLA12, FLA13, FLA15, FLA16	PtFLA1, PtFLA2, PtFLA3, PtFLA5, PtFLA6, PtFLA7, PtFLA8, PtFLA9, PtFLA10, PtFLA12, PtFLA13, PtFLA14, PtFLA15, PtFLA16, PtFLA17, PtFLA18, PtFLA19, PtFLA20, PtFLA22, PtFLA23, PtFLA27, PtFLA28, PtFLA29, PtFLA30, PtFLA32, PtFLA33, PtFLA34, PtFLA35, PtFLA38, PtFLA39, PtFLA40, PtFLA43, PtFLA46, PtFLA47, PtFLA48, PtFLA49, PtFLA50
FLA1, FLA2, FLA4, FLA6, FLA7, FLA8, FLA9, FLA10, FLA11, FLA12, FLA13, FLA15, FLA16, FLA17	PtFLA2, PtFLA3, PtFLA5, PtFLA6, PtFLA7, PtFLA8, PtFLA9, PtFLA10, PtFLA12, PtFLA13, PtFLA14, PtFLA15, PtFLA16, PtFLA17, PtFLA18, PtFLA20, PtFLA22, PtFLA23, PtFLA27, PtFLA28, PtFLA29, PtFLA30, PtFLA32, PtFLA33, PtFLA34, PtFLA38, PtFLA39, PtFLA40, PtFLA43, PtFLA45, PtFLA46, PtFLA47, PtFLA48, PtFLA49, PtFLA50
FLA1, FLA2, FLA4, FLA6, FLA7, FLA8, FLA9, FLA10, FLA11, FLA12, FLA13, FLA15, FLA16, FLA17	PtFLA2, PtFLA3, PtFLA5, PtFLA7, PtFLA9, PtFLA10, PtFLA12, PtFLA13, PtFLA14, PtFLA15, PtFLA16, PtFLA17, PtFLA18, PtFLA20, PtFLA22, PtFLA23, PtFLA27, PtFLA28, PtFLA29, PtFLA30, PtFLA32, PtFLA33, PtFLA34, PtFLA35, PtFLA38, PtFLA39, PtFLA40, PtFLA43, PtFLA45, PtFLA47, PtFLA48, PtFLA49, PtFLA50
FLA1, FLA2, FLA4, FLA6, FLA7, FLA8, FLA9, FLA10, FLA11, FLA12, FLA13, FLA15, FLA16, FLA17	PtFLA1, PtFLA2, PtFLA3, PtFLA5, PtFLA6, PtFLA7, PtFLA8, PtFLA9, PtFLA10, PtFLA12, PtFLA13, PtFLA15, PtFLA16, PtFLA17, PtFLA18, PtFLA19, PtFLA20, PtFLA22, PtFLA23, PtFLA27, PtFLA28, PtFLA29, PtFLA30, PtFLA32, PtFLA33, PtFLA34, PtFLA35, PtFLA38, PtFLA39, PtFLA40, PtFLA43, PtFLA45, PtFLA46, PtFLA47, PtFLA48, PtFLA49, PtFLA50
FLA1, FLA2, FLA4, FLA6, FLA7, FLA8, FLA9, FLA10, FLA11, FLA12, FLA13	PtFLA2, PtFLA3, PtFLA5, PtFLA7, PtFLA9, PtFLA10, PtFLA12, PtFLA13, PtFLA14, PtFLA15, PtFLA16, PtFLA17, PtFLA18, PtFLA20, PtFLA22, PtFLA23, PtFLA27, PtFLA28, PtFLA29, PtFLA30, PtFLA32, PtFLA33, PtFLA34, PtFLA35, PtFLA38, PtFLA39, PtFLA40, PtFLA43, PtFLA45, PtFLA46, PtFLA47, PtFLA49, PtFLA50
FLA1, FLA2, FLA4, FLA6, FLA7, FLA8, FLA9, FLA10, FLA11, FLA12, FLA13	PtFLA2, PtFLA3, PtFLA5, PtFLA7, PtFLA9, PtFLA10, PtFLA12, PtFLA13, PtFLA14, PtFLA15, PtFLA16, PtFLA17, PtFLA18, PtFLA20, PtFLA22, PtFLA23, PtFLA28, PtFLA29, PtFLA30, PtFLA32, PtFLA33, PtFLA34, PtFLA35, PtFLA38, PtFLA39, PtFLA40, PtFLA43, PtFLA45, PtFLA46, PtFLA47, PtFLA48, PtFLA49, PtFLA50
FLA1, FLA2, FLA4, FLA6, FLA7, FLA8, FLA9, FLA10, FLA11, FLA12, FLA13, FLA16	PtFLA1, PtFLA2, PtFLA3, PtFLA5, PtFLA6, PtFLA7, PtFLA8, PtFLA9, PtFLA10, PtFLA12, PtFLA13, PtFLA14, PtFLA15, PtFLA16, PtFLA17, PtFLA18, PtFLA19, PtFLA20, PtFLA21, PtFLA22, PtFLA23, PtFLA27, PtFLA28, PtFLA29, PtFLA30, PtFLA32, PtFLA33, PtFLA34, PtFLA35, PtFLA38, PtFLA39, PtFLA40, PtFLA45, PtFLA46, PtFLA47, PtFLA48, PtFLA49, PtFLA50
FLA1, FLA2, FLA4, FLA6, FLA7, FLA8, FLA9, FLA10, FLA11, FLA12, FLA13	PtFLA2, PtFLA3, PtFLA7, PtFLA9, PtFLA10, PtFLA12, PtFLA13, PtFLA14, PtFLA15, PtFLA16, PtFLA17, PtFLA18, PtFLA20, PtFLA23, PtFLA28, PtFLA29, PtFLA30, PtFLA32, PtFLA34, PtFLA35, PtFLA38, PtFLA39, PtFLA40, PtFLA43, PtFLA45, PtFLA46, PtFLA47, PtFLA48, PtFLA49, PtFLA50
FLA15, FLA16, FLA17, FLA18	PtFLA1, PtFLA6, PtFLA8, PtFLA19, PtFLA41
FLA15, FLA16, FLA17, FLA18	PtFLA1, PtFLA6, PtFLA8, PtFLA41, PtFLA53
FLA12, FLA15, FLA16, FLA17, FLA18	PtFLA6, PtFLA7, PtFLA8, PtFLA9, PtFLA10, PtFLA13, PtFLA14, PtFLA19, PtFLA23, PtFLA28, PtFLA29, PtFLA39, PtFLA40, PtFLA41, PtFLA45, PtFLA47, PtFLA50, PtFLA53
FLA15, FLA16, FLA17, FLA18	PtFLA1, PtFLA6, PtFLA7, PtFLA8, PtFLA9, PtFLA10, PtFLA13, PtFLA14, PtFLA23, PtFLA29, PtFLA39, PtFLA40, PtFLA41, PtFLA45, PtFLA47, PtFLA50, PtFLA53
FLA11, FLA15, FLA16, FLA17, FLA18	PtFLA1, PtFLA8, PtFLA9, PtFLA13, PtFLA14, PtFLA19, PtFLA23, PtFLA29, PtFLA32, PtFLA35, PtFLA41, PtFLA43, PtFLA45, PtFLA49, PtFLA50, PtFLA53
FLA11, FLA15, FLA16, FLA17, FLA18	PtFLA1, PtFLA6, PtFLA9, PtFLA13, PtFLA14, PtFLA19, PtFLA23, PtFLA29, PtFLA32, PtFLA35, PtFLA41, PtFLA43, PtFLA45, PtFLA49, PtFLA50, PtFLA53
FLA1, FLA2, FLA3, FLA4, FLA5, FLA8, FLA10, FLA14	PtFLA5, PtFLA16, PtFLA17, PtFLA22, PtFLA26, PtFLA30, PtFLA38
FLA1, FLA2, FLA3, FLA4, FLA5, FLA8, FLA10, FLA14	PtFLA5, PtFLA16, PtFLA17, PtFLA21, PtFLA22, PtFLA30, PtFLA38
FLA1, FLA2, FLA3, FLA4, FLA5, FLA6, FLA7, FLA8, FLA9, FLA10, FLA11, FLA12, FLA13, FLA14	PtFLA2, PtFLA3, PtFLA5, PtFLA7, PtFLA9, PtFLA10, PtFLA12, PtFLA13, PtFLA14, PtFLA15, PtFLA16, PtFLA18, PtFLA20, PtFLA21, PtFLA22, PtFLA23, PtFLA26, PtFLA27, PtFLA28, PtFLA29, PtFLA30, PtFLA32, PtFLA34, PtFLA35, PtFLA38, PtFLA39, PtFLA40, PtFLA43, PtFLA45, PtFLA46, PtFLA47, PtFLA48, PtFLA49, PtFLA50
FLA1, FLA2, FLA3, FLA4, FLA5, FLA6, FLA7, FLA8, FLA9, FLA10, FLA11, FLA12, FLA13, FLA14	PtFLA2, PtFLA3, PtFLA7, PtFLA9, PtFLA10, PtFLA12, PtFLA13, PtFLA14, PtFLA15, PtFLA16, PtFLA17, PtFLA18, PtFLA20, PtFLA21, PtFLA22, PtFLA23, PtFLA26, PtFLA27, PtFLA28, PtFLA29, PtFLA30, PtFLA32, PtFLA34, PtFLA35, PtFLA38, PtFLA39, PtFLA40, PtFLA43, PtFLA45, PtFLA46, PtFLA47, PtFLA48, PtFLA49, PtFLA50
FLA1, FLA2, FLA3, FLA4, FLA5, FLA6, FLA7, FLA8, FLA9, FLA10, FLA11, FLA12, FLA13, FLA14	PtFLA2, PtFLA3, PtFLA5, PtFLA7, PtFLA9, PtFLA10, PtFLA12, PtFLA13, PtFLA14, PtFLA15, PtFLA16, PtFLA17, PtFLA18, PtFLA20, PtFLA21, PtFLA23, PtFLA26, PtFLA27, PtFLA28, PtFLA29, PtFLA30, PtFLA32, PtFLA34, PtFLA35, PtFLA38, PtFLA39, PtFLA40, PtFLA43, PtFLA45, PtFLA46, PtFLA47, PtFLA48, PtFLA49, PtFLA50
FLA1, FLA2, FLA3, FLA4, FLA5, FLA6, FLA7, FLA8, FLA9, FLA10, FLA11, FLA12, FLA13, FLA14	PtFLA2, PtFLA3, PtFLA5, PtFLA7, PtFLA9, PtFLA10, PtFLA12, PtFLA13, PtFLA14, PtFLA15, PtFLA17, PtFLA18, PtFLA20, PtFLA21, PtFLA22, PtFLA23, PtFLA26, PtFLA27, PtFLA28, PtFLA29, PtFLA30, PtFLA32, PtFLA34, PtFLA35, PtFLA38, PtFLA39, PtFLA40, PtFLA43, PtFLA45, PtFLA46, PtFLA47, PtFLA48, PtFLA49, PtFLA50
FLA22	PtFLA24
FLA19, FLA20, FLA21	PtFLA4, PtFLA24, PtFLA37, PtFLA44
FLA19, FLA21	PtFLA4, PtFLA51
FLA19, FLA20, FLA21	PtFLA4, PtFLA37, PtFLA44
FLA19, FLA21	PtFLA24, PtFLA37, PtFLA42, PtFLA44, PtFLA52
FLA19, FLA20, FLA21	PtFLA4, PtFLA24, PtFLA42, PtFLA52
FLA19, FLA20, FLA21	PtFLA44, PtFLA52
FLA1, FLA2, FLA3, FLA4, FLA5, FLA6, FLA7, FLA8, FLA9, FLA10, FLA11, FLA12, FLA13, FLA14	PtFLA2, PtFLA3, PtFLA5, PtFLA7, PtFLA9, PtFLA10, PtFLA12, PtFLA13, PtFLA14, PtFLA15, PtFLA16, PtFLA17, PtFLA18, PtFLA20, PtFLA21, PtFLA22, PtFLA23, PtFLA26, PtFLA27, PtFLA28, PtFLA29, PtFLA32, PtFLA33, PtFLA34, PtFLA35, PtFLA38, PtFLA39, PtFLA40, PtFLA43, PtFLA45, PtFLA46, PtFLA47, PtFLA48, PtFLA49, PtFLA50
FLA1, FLA2, FLA3, FLA4, FLA5, FLA6, FLA7, FLA8, FLA9, FLA10, FLA11, FLA12, FLA13, FLA14	PtFLA2, PtFLA3, PtFLA5, PtFLA7, PtFLA9, PtFLA10, PtFLA12, PtFLA13, PtFLA14, PtFLA15, PtFLA16, PtFLA17, PtFLA18, PtFLA20, PtFLA21, PtFLA22, PtFLA23, PtFLA26, PtFLA27, PtFLA28, PtFLA29, PtFLA30, PtFLA32, PtFLA33, PtFLA34, PtFLA35, PtFLA39, PtFLA40, PtFLA43, PtFLA45, PtFLA46, PtFLA47, PtFLA48, PtFLA49, PtFLA50
FLA1, FLA2, FLA4, FLA6, FLA7, FLA8, FLA9, FLA10, FLA11, FLA12, FLA13	BdiFLA3, BdiFLA4, BdiFLA5, BdiFLA7, BdiFLA8, BdiFLA9, BdiFLA10, BdiFLA11, BdiFLA12, BdiFLA13, BdiFLA14, BdiFLA15, BdiFLA16, BdiFLA17, BdiFLA18, BdiFLA20
FLA1, FLA2, FLA4, FLA6, FLA7, FLA8, FLA9, FLA10, FLA11, FLA12, FLA13	BdiFLA1, BdiFLA3, BdiFLA8, BdiFLA9, BdiFLA10, BdiFLA11, BdiFLA12, BdiFLA13, BdiFLA14, BdiFLA15, BdiFLA16, BdiFLA20
FLA1, FLA2, FLA4, FLA6, FLA7, FLA8, FLA9, FLA10, FLA11, FLA12, FLA13	BdiFLA1, BdiFLA3, BdiFLA4, BdiFLA5, BdiFLA9, BdiFLA10, BdiFLA11, BdiFLA12, BdiFLA13, BdiFLA14, BdiFLA15, BdiFLA16, BdiFLA17, BdiFLA18, BdiFLA20
FLA1, FLA2, FLA4, FLA6, FLA7, FLA8, FLA9, FLA10, FLA11, FLA12, FLA13	BdiFLA1, BdiFLA3, BdiFLA4, BdiFLA5, BdiFLA8, BdiFLA9, BdiFLA10, BdiFLA12, BdiFLA13, BdiFLA14, BdiFLA15, BdiFLA16, BdiFLA17, BdiFLA18, BdiFLA20
FLA1, FLA2, FLA4, FLA6, FLA7, FLA8, FLA9, FLA10, FLA11, FLA12, FLA13	BdiFLA1, BdiFLA3, BdiFLA4, BdiFLA5, BdiFLA8, BdiFLA9, BdiFLA10, BdiFLA11, BdiFLA13, BdiFLA14, BdiFLA15, BdiFLA16, BdiFLA17, BdiFLA18, BdiFLA20
FLA1, FLA2, FLA4, FLA6, FLA7, FLA8, FLA9, FLA10, FLA11, FLA12, FLA13	BdiFLA1, BdiFLA3, BdiFLA4, BdiFLA5, BdiFLA8, BdiFLA9, BdiFLA10, BdiFLA11, BdiFLA12, BdiFLA14, BdiFLA15, BdiFLA16, BdiFLA17, BdiFLA18, BdiFLA20
FLA1, FLA2, FLA4, FLA6, FLA7, FLA8, FLA9, FLA10, FLA11, FLA12, FLA13	BdiFLA1, BdiFLA3, BdiFLA4, BdiFLA5, BdiFLA8, BdiFLA9, BdiFLA10, BdiFLA11, BdiFLA12, BdiFLA13, BdiFLA15, BdiFLA16, BdiFLA17, BdiFLA18, BdiFLA20
FLA1, FLA2, FLA4, FLA6, FLA7, FLA8, FLA9, FLA10, FLA11, FLA12, FLA13	BdiFLA1, BdiFLA3, BdiFLA4, BdiFLA5, BdiFLA8, BdiFLA9, BdiFLA10, BdiFLA11, BdiFLA12, BdiFLA13, BdiFLA14, BdiFLA16, BdiFLA17, BdiFLA18, BdiFLA20
FLA1, FLA2, FLA4, FLA6, FLA7, FLA8, FLA9, FLA10, FLA11, FLA12, FLA13	BdiFLA1, BdiFLA3, BdiFLA4, BdiFLA5, BdiFLA8, BdiFLA9, BdiFLA10, BdiFLA11, BdiFLA12, BdiFLA13, BdiFLA14, BdiFLA15, BdiFLA17, BdiFLA18, BdiFLA20
FLA12, FLA15, FAL16, FLA17, FLA18	BdiFLA23
FLA15, FAL16, FLA17, FLA18	BdiFLA22
FLA1, FLA2, FLA3, FLA4, FLA5, FLA6, FLA7, FLA8, FLA9, FLA10, FLA11, FLA12, FLA13, FLA14, FLA17	BdiFLA1, BdiFLA4, BdiFLA5, BdiFLA6, BdiFLA7, BdiFLA8, BdiFLA9, BdiFLA10, BdiFLA11, BdiFLA12, BdiFLA13, BdiFLA14, BdiFLA15, BdiFLA16, BdiFLA17, BdiFLA18, BdiFLA19, BdiFLA20, BdiFLA21
FLA1, FLA2, FLA3, FLA4, FLA5, FLA6, FLA7, FLA8, FLA9, FLA10, FLA11, FLA12, FLA13, FLA14	BdiFLA1, BdiFLA3, BdiFLA6, BdiFLA7, BdiFLA8, BdiFLA9, BdiFLA10, BdiFLA11, BdiFLA12, BdiFLA13, BdiFLA14, BdiFLA15, BdiFLA16, BdiFLA17, BdiFLA18, BdiFLA19, BdiFLA20, BdiFLA21
FLA1, FLA2, FLA3, FLA4, FLA5, FLA8, FLA10, FLA14	BdiFLA3, BdiFLA5, BdiFLA7, BdiFLA9, BdiFLA10, BdiFLA19, BdiFLA20, BdiFLA21
FLA1, FLA2, FLA3, FLA4, FLA5, FLA8, FLA10, FLA14	BdiFLA3, BdiFLA5, BdiFLA6, BdiFLA9, BdiFLA10, BdiFLA19, BdiFLA20, BdiFLA21
FLA1, FLA2, FLA3, FLA4, FLA5, FLA6, FLA7, FLA8, FLA9, FLA10, FLA11, FLA12, FLA13, FLA14	BdiFLA1, BdiFLA3, BdiFLA5, BdiFLA6, BdiFLA7, BdiFLA8, BdiFLA10, BdiFLA11, BdiFLA12, BdiFLA13, BdiFLA14, BdiFLA15, BdiFLA16, BdiFLA17, BdiFLA18, BdiFLA19, BdiFLA20, BdiFLA21
FLA1, FLA2, FLA4, FLA6, FLA7, FLA8, FLA9, FLA10, FLA11, FLA12, FLA13	BdiFLA1, BdiFLA3, BdiFLA4, BdiFLA5, BdiFLA8, BdiFLA9, BdiFLA10, BdiFLA11, BdiFLA12, BdiFLA13, BdiFLA14, BdiFLA15, BdiFLA16, BdiFLA18, BdiFLA20
FLA1, FLA2, FLA4, FLA6, FLA7, FLA8, FLA9, FLA10, FLA11, FLA12, FLA13	BdiFLA1, BdiFLA3, BdiFLA4, BdiFLA5, BdiFLA8, BdiFLA9, BdiFLA10, BdiFLA11, BdiFLA12, BdiFLA13, BdiFLA14, BdiFLA15, BdiFLA16, BdiFLA17, BdiFLA20
FLA1, FLA2, FLA3, FLA4, FLA5, FLA8, FLA10, FLA12, FLA14	BdiFLA3, BdiFLA5, BdiFLA6, BdiFLA7, BdiFLA9, BdiFLA10, BdiFLA20, BdiFLA21
FLA1, FLA2, FLA3, FLA4, FLA5, FLA8, FLA10, FLA12, FLA14	BdiFLA3, BdiFLA5, BdiFLA6, BdiFLA7, BdiFLA9, BdiFLA10, BdiFLA19, BdiFLA20
FLA21, FLA22	None
FLA1, FLA2, FLA3, FLA4, FLA5, FLA6, FLA7, FLA8, FLA9, FLA10, FLA11, FLA12, FLA13, FLA14	BdiFLA1, BdiFLA3, BdiFLA4, BdiFLA5, BdiFLA6, BdiFLA7, BdiFLA8, BdiFLA9, BdiFLA11, BdiFLA12, BdiFLA13, BdiFLA14, BdiFLA15, BdiFLA16, BdiFLA17, BdiFLA18, BdiFLA19, BdiFLA20, BdiFLA21
FLA1, FLA2, FLA3, FLA4, FLA5, FLA6, FLA7, FLA8, FLA9, FLA10, FLA11, FLA12, FLA13, FLA14	BdiFLA1, BdiFLA3, BdiFLA4, BdiFLA5, BdiFLA6, BdiFLA7, BdiFLA8, BdiFLA9, BdiFLA10, BdiFLA11, BdiFLA12, BdiFLA13, BdiFLA14, BdiFLA15, BdiFLA16, BdiFLA17, BdiFLA18, BdiFLA19, BdiFLA21
FLA1, FLA2, FLA4, FLA6, FLA7, FLA8, FLA9, FLA10, FLA11, FLA12, FLA13	OsaFLA1, OsaFLA2, OsaFLA3, OsaFLA4, OsaFLA5, OsaFLA6, OsaFLA8, OsaFLA9, OsaFLA10, OsaFLA11, OsaFLA12, OsaFLA13, OsaFLA14, OsaFLA15, OsaFLA18, OsaFLA19, OsaFLA23, OsaFLA26, OsaFLA27
FLA1, FLA2, FLA4, FLA6, FLA7, FLA8, FLA9, FLA10, FLA11, FLA12, FLA13, FLA18	OsaFLA1, OsaFLA2, OsaFLA3, OsaFLA4, OsaFLA5, OsaFLA6, OsaFLA7, OsaFLA8, OsaFLA9, OsaFLA10, OsaFLA11, OsaFLA12, OsaFLA13, OsaFLA14, OsaFLA16, OsaFLA17, OsaFLA18, OsaFLA19, OsaFLA23, OsaFLA24, OsaFLA26, OsaFLA27
FLA1, FLA2, FLA4, FLA6, FLA7, FLA8, FLA9, FLA10, FLA11, FLA12, FLA13	OsaFLA1, OsaFLA2, OsaFLA3, OsaFLA4, OsaFLA6, OsaFLA7, OsaFLA8, OsaFLA9, OsaFLA10, OsaFLA11, OsaFLA12, OsaFLA13, OsaFLA14, OsaFLA15, OsaFLA18, OsaFLA19, OsaFLA23, OsaFLA24, OsaFLA26, OsaFLA27
FLA1, FLA2, FLA4, FLA6, FLA7, FLA8, FLA9, FLA10, FLA11, FLA12, FLA13	OsaFLA1, OsaFLA2, OsaFLA3, OsaFLA4, OsaFLA5, OsaFLA6, OsaFLA7, OsaFLA9, OsaFLA10, OsaFLA11, OsaFLA12, OsaFLA13, OsaFLA14, OsaFLA15, OsaFLA18, OsaFLA19, OsaFLA26, OsaFLA27
FLA1, FLA2, FLA4, FLA6, FLA7, FLA8, FLA9, FLA10, FLA11, FLA12, FLA13	OsaFLA1, OsaFLA2, OsaFLA3, OsaFLA4, OsaFLA5, OsaFLA6, OsaFLA7, OsaFLA8, OsaFLA9, OsaFLA10, OsaFLA11, OsaFLA12, OsaFLA13, OsaFLA14, OsaFLA15, OsaFLA18, OsaFLA19, OsaFLA23, OsaFLA26
FLA1, FLA2, FLA4, FLA6, FLA7, FLA8, FLA9, FLA10, FLA11, FLA12, FLA13	OsaFLA1, OsaFLA2, OsaFLA3, OsaFLA4, OsaFLA5, OsaFLA6, OsaFLA7, OsaFLA8, OsaFLA9, OsaFLA10, OsaFLA11, OsaFLA12, OsaFLA13, OsaFLA15, OsaFLA18, OsaFLA19, OsaFLA23, OsaFLA26, OsaFLA27
FLA1, FLA2, FLA4, FLA6, FLA7, FLA8, FLA9, FLA10, FLA11, FLA12, FLA13	OsaFLA1, OsaFLA2, OsaFLA3, OsaFLA4, OsaFLA5, OsaFLA6, OsaFLA7, OsaFLA8, OsaFLA10, OsaFLA11, OsaFLA12, OsaFLA13, OsaFLA14, OsaFLA15, OsaFLA18, OsaFLA19, OsaFLA26, OsaFLA27
FLA1, FLA2, FLA4, FLA6, FLA7, FLA8, FLA9, FLA10, FLA11, FLA12, FLA13	OsaFLA1, OsaFLA2, OsaFLA3, OsaFLA4, OsaFLA5, OsaFLA6, OsaFLA7, OsaFLA8, OsaFLA9, OsaFLA10, OsaFLA11, OsaFLA12, OsaFLA13, OsaFLA14, OsaFLA15, OsaFLA19, OsaFLA23, OsaFLA26, OsaFLA27
FLA1, FLA2, FLA4, FLA6, FLA7, FLA8, FLA9, FLA10, FLA11, FLA12, FLA13, FLA15	OsaFLA1, OsaFLA2, OsaFLA3, OsaFLA4, OsaFLA5, OsaFLA6, OsaFLA7, OsaFLA8, OsaFLA9, OsaFLA10, OsaFLA11, OsaFLA12, OsaFLA14, OsaFLA15, OsaFLA18, OsaFLA19, OsaFLA23, OsaFLA24, OsaFLA26, OsaFLA27
FLA1, FLA2, FLA4, FLA6, FLA7, FLA8, FLA9, FLA10, FLA11, FLA12, FLA13, FLA15, FLA16	OsaFLA1, OsaFLA2, OsaFLA3, OsaFLA4, OsaFLA5, OsaFLA6, OsaFLA7, OsaFLA8, OsaFLA9, OsaFLA10, OsaFLA11, OsaFLA12, OsaFLA13, OsaFLA14, OsaFLA15, OsaFLA18, OsaFLA26, OsaFLA27
FLA1, FLA2, FLA4, FLA6, FLA7, FLA8, FLA9, FLA10, FLA11, FLA12, FLA13, FLA15, FLA16	OsaFLA1, OsaFLA2, OsaFLA3, OsaFLA4, OsaFLA5, OsaFLA7, OsaFLA8, OsaFLA9, OsaFLA10, OsaFLA11, OsaFLA12, OsaFLA13, OsaFLA14, OsaFLA15, OsaFLA18, OsaFLA19, OsaFLA26, OsaFLA27
FLA15, FLA16, FLA17, FLA18	OsaFLA15, OsaFLA16, OsaFLA24
FLA15, FLA16, FLA17, FLA18	OsaFLA15, OsaFLA16, OsaFLA17
FLA15, FLA16, FLA17, FLA18	OsaFLA15, OsaFLA17, OsaFLA24
FLA1, FLA2, FLA3, FLA4, FLA5, FLA6, FLA7, FLA8, FLA9, FLA10, FLA11, FLA12, FLA13, FLA14	OsaFLA3, OsaFLA4, OsaFLA5, OsaFLA6, OsaFLA7, OsaFLA8, OsaFLA9, OsaFLA10, OsaFLA11, OsaFLA12, OsaFLA13, OsaFLA14, OsaFLA15, OsaFLA18, OsaFLA19, OsaFLA20, OsaFLA23, OsaFLA24, OsaFLA25, OsaFLA26, OsaFLA27
FLA1, FLA2, FLA3, FLA4, FLA5, FLA6, FLA7, FLA8, FLA9, FLA10, FLA11, FLA12, FLA13, FLA14, FLA15, FLA16	OsaFLA1, OsaFLA3, OsaFLA4, OsaFLA5, OsaFLA6, OsaFLA7, OsaFLA8, OsaFLA9, OsaFLA10, OsaFLA11, OsaFLA12, OsaFLA13, OsaFLA14, OsaFLA15, OsaFLA18, OsaFLA19, OsaFLA20, OsaFLA23, OsaFLA25, OsaFLA26, OsaFLA27
FLA1, FLA2, FLA3, FLA4, FLA5, FLA8, FLA9, FLA10, FLA13, FLA14	OsaFLA1, OsaFLA2, OsaFLA3, OsaFLA11, OsaFLA12, OsaFLA25, OsaFLA26
FLA1, FLA2, FLA4, FLA6, FLA7, FLA8, FLA9, FLA10, FLA11, FLA12, FLA13	OsaFLA1, OsaFLA2, OsaFLA3, OsaFLA5, OsaFLA6, OsaFLA7, OsaFLA8, OsaFLA9, OsaFLA10, OsaFLA11, OsaFLA12, OsaFLA13, OsaFLA14, OsaFLA15, OsaFLA18, OsaFLA19, OsaFLA23, OsaFLA26, OsaFLA27
FLA1, FLA2, FLA4, FLA6, FLA7, FLA8, FLA9, FLA10, FLA11, FLA13	OsaFLA1, OsaFLA3, OsaFLA4, OsaFLA5, OsaFLA10, OsaFLA11, OsaFLA14, OsaFLA15, OsaFLA23, OsaFLA27
FLA1, FLA2, FLA3, FLA4, FLA5, FLA6, FLA7, FLA8, FLA9, FLA10, FLA11, FLA12, FLA13, FLA14	OsaFLA1, OsaFLA2, OsaFLA4, OsaFLA5, OsaFLA6, OsaFLA7, OsaFLA8, OsaFLA10, OsaFLA11, OsaFLA12, OsaFLA13, OsaFLA14, OsaFLA15, OsaFLA18, OsaFLA19, OsaFLA20, OsaFLA23, OsaFLA25, OsaFLA26, OsaFLA27
FLA1, FLA2, FLA4, FLA6, FLA7, FLA8, FLA9, FLA10, FLA11, FLA12, FLA13	OsaFLA1, OsaFLA2, OsaFLA3, OsaFLA4, OsaFLA5, OsaFLA6, OsaFLA7, OsaFLA8, OsaFLA9, OsaFLA11, OsaFLA12, OsaFLA13, OsaFLA14, OsaFLA15, OsaFLA18, OsaFLA19, OsaFLA23, OsaFLA26, OsaFLA27
FLA1, FLA2, FLA3, FLA4, FLA5, FLA8, FLA10, FLA14	OsaFLA1, OsaFLA2, OsaFLA3, OsaFLA11, OsaFLA12, OsaFLA20, OsaFLA26
FLA1, FLA2, FLA3, FLA4, FLA5, FLA6, FLA7, FLA8, FLA9, FLA10, FLA11, FLA12, FLA13, FLA14	OsaFLA1, OsaFLA2, OsaFLA3, OsaFLA4, OsaFLA5, OsaFLA6, OsaFLA7, OsaFLA8, OsaFLA9, OsaFLA10, OsaFLA12, OsaFLA13, OsaFLA14, OsaFLA15, OsaFLA18, OsaFLA19, OsaFLA20, OsaFLA23, OsaFLA25, OsaFLA26, OsaFLA27
FLA21, FLA22	None
FLA1, FLA2, FLA3, FLA4, FLA5, FLA6, FLA7, FLA8, FLA9, FLA10, FLA11, FLA12, FLA13, FLA14	OsaFLA1, OsaFLA2, OsaFLA3, OsaFLA4, OsaFLA5, OsaFLA6, OsaFLA7, OsaFLA8, OsaFLA9, OsaFLA10, OsaFLA11, OsaFLA12, OsaFLA13, OsaFLA14, OsaFLA15, OsaFLA18, OsaFLA19, OsaFLA20, OsaFLA23, OsaFLA25, OsaFLA27
FLA1, FLA2, FLA3, FLA4, FLA5, FLA6, FLA7, FLA8, FLA9, FLA10, FLA11, FLA12, FLA13, FLA14	OsaFLA1, OsaFLA2, OsaFLA3, OsaFLA4, OsaFLA5, OsaFLA6, OsaFLA7, OsaFLA8, OsaFLA9, OsaFLA10, OsaFLA11, OsaFLA13, OsaFLA14, OsaFLA15, OsaFLA18, OsaFLA19, OsaFLA20, OsaFLA25, OsaFLA26, OsaFLA27
