# Supplementary material for: Evolution Analysis of the Fasciclin-Like Arabinogalactan Proteins in Plants Shows Variable Fasciclin-AGP Domain Constitutions
Source: Int J Mol Sci. 2019 Apr 20;20(8):1945. doi: 10.3390/ijms20081945 (PMC6514703; doi:10.3390/ijms20081945)
Supplement: Supplementary file 1 [file ijms-20-01945-s001.zip › Supplementary files/Table S2.xlsx]

## Sheet: Sheet1
Table S2. Molecular evolutionary rate of duplicated FLA gene pairs
Species	Paralogous Pairs	Ka	Ks	Ka/Ks	Duplication Types
Chlamydomonas reinhardtii	Cre16.g687742 (CreFLA18)/Cre16.g687854 (CreFLA7)	0.808953	2.53318	0.319343	Tandem duplication
Chara braunii	CHBRA741g00070 (CbrFLA14)/CHBRA741g00080 (CbrFLA13)	0.0734	0.1674	0.4387	Tandem duplication
Marchantia polymorpha	Mapoly0075s0013.1 (MpoFLA3)/Mapoly0075s0013.2 (MpoFLA2)	0.0127684	0.00543057	2.35121	Tandem duplication
Marchantia polymorpha	Mapoly0027s0084.1 (MpoFLA9)/Mapoly0027s0087.1 (MpoFLA8)	0.37632	4.18717	0.0898748	Tandem duplication
Marchantia polymorpha	Mapoly0027s0081.1 (MpoFLA10)/Mapoly0027s0087.1 (MpoFLA8)	0.37632	4.18717	0.0898748	Tandem duplication
Marchantia polymorpha	Mapoly0027s0087.1 (MpoFLA11)/Mapoly0027s0087.1 (MpoFLA8)	0.376295	4.1612	0.0904294	Tandem duplication
Marchantia polymorpha	Mapoly0027s0079.1 (MpoFLA12)/Mapoly0027s0087.1 (MpoFLA8)	0.379112	4.15609	0.0912184	Tandem duplication
Marchantia polymorpha	Mapoly0027s0081.1 (MpoFLA10)/Mapoly0027s0084.1 (MpoFLA9)	0	0	NA	Tandem duplication
Marchantia polymorpha	Mapoly0027s0087.1 (MpoFLA11)/Mapoly0027s0084.1 (MpoFLA9)	0.0869779	1.12876	0.0770559	Tandem duplication
Marchantia polymorpha	Mapoly0027s0079.1 (MpoFLA12)/Mapoly0027s0084.1 (MpoFLA9)	0.0839928	1.15567	0.072679	Tandem duplication
Marchantia polymorpha	Mapoly0027s0087.1 (MpoFLA11)/Mapoly0027s0081.1 (MpoFLA10)	0.0869779	1.12876	0.0770559	Tandem duplication
Marchantia polymorpha	Mapoly0027s0079.1 (MpoFLA12)/Mapoly0027s0081.1 (MpoFLA10)	0.0839928	1.15567	0.072679	Tandem duplication
Marchantia polymorpha	Mapoly0027s0079.1 (MpoFLA12)/Mapoly0027s0087.1 (MpoFLA11)	0.00206651	0.0279855	0.0738421	Tandem duplication
Physcomitrella patens	Phpat.003G016800 (PpaFLA8)/Phpat.026G042300 (PpaFLA9)	0.281916	1.00629	0.280154	Segmental duplication
Physcomitrella patens	Phpat.003G016800 (PpaFLA8)/Phpat.013G027300 (PpaFLA7)	0.191066	1.13727	0.168005	Segmental duplication
Physcomitrella patens	Phpat.013G027300 (PpaFLA7)/Phpat.026G042300 (PpaFLA9)	0.270854	0.907622	0.298422	Segmental duplication
Physcomitrella patens	Phpat.016G034100 (PpaFLA10)/Phpat.025G021800 (PpaFLA11)	0.111152	0.895686	0.124097	Segmental duplication
Physcomitrella patens	Phpat.013G027300 (PpaFLA7)/Phpat.003G041000 (PpaFLA12)	0.9724	2.4694	0.3722	Segmental duplication
Arabidopsis thaliana	AT1G03870 (AthFLA9)*/AT5G44130 (AthFLA13)*	0.117819	1.27125	0.0926795	Segmental duplication
Arabidopsis thaliana	AT1G03870 (AthFLA9)*/AT2G20520 (AthFLA6)*	0.362413	2.46009	0.147317	Segmental duplication
Arabidopsis thaliana	AT2G24450 (AthFLA3)*/AT4G31370 (AthFLA5)*	0.300394	0.813832	0.369111	Segmental duplication
Arabidopsis thaliana	AT2G35860 (AthFLA16)*/AT5G06390 (AthFLA17)*	0.161594	1.64126	0.0984571	Segmental duplication
Arabidopsis thaliana	AT2G35860 (AthFLA16)*/AT3G11700 (AthFLA18)*	0.157982	1.88579	0.083775	Segmental duplication
Arabidopsis thaliana	AT2G35860 (AthFLA16)*/AT3G52370 (AthFLA15)*	0.0827524	0.979812	0.0844575	Segmental duplication
Arabidopsis thaliana	AT2G45470 (AthFLA8)*/AT3G60900 (AthFLA10)*	0.0942937	0.699824	0.134739	Segmental duplication
Arabidopsis thaliana	AT3G11700 (AthFLA18)*/AT5G06390 (AthFLA17)*	0.104677	0.881037	0.118811	Segmental duplication
Arabidopsis thaliana	AT5G03170 (AthFLA11)*/AT5G60490 (AthFLA12)*	0.339067	3.81175	0.0889531	Segmental duplication
Eucalyptus grandis	Eucgr.G02206 (EgrFLA14)*/Eucgr.G02208 (EgrFLA15)*	0.0638839	0.144729	0.441405	Tandem duplication
Eucalyptus grandis	Eucgr.G02206 (EgrFLA14)*/Eucgr.G02210 (EgrFLA16)*	0.0519517	0.1791	0.290071	Tandem duplication
Eucalyptus grandis	Eucgr.G02208 (EgrFLA15)*/Eucgr.G02210 (EgrFLA16)*	0.0663009	0.274649	0.241402	Tandem duplication
Eucalyptus grandis	Eucgr.A01074 (EgrFLA7)*/Eucgr.K00711 (EgrFLA8)*	0.265409	1.5221	0.174737	Segmental duplication
Eucalyptus grandis	Eucgr.A01158 (EgrFLA3b)*/Eucgr.J00938 (EgrFLA2b)*	0.461342	3.64408	0.1266	Segmental duplication
Eucalyptus grandis	Eucgr.A02551 (EgrFLA5)*/Eucgr.B03801 (EgrFLA9)*	0.156176	4.01459	0.0389021	Segmental duplication
Eucalyptus grandis	Eucgr.F02049 (EgrFLA10)*/Eucgr.F03689 (EgrFLA11)*	0.170946	1.91686	0.0891801	Segmental duplication
Populus trichocarpa	Potri.009G012100 (PtrFLA46)*/Potri.009G012200 (PtrFLA2)*	0.396074	1.33628	0.296401	Tandem duplication
Populus trichocarpa	Potri.013G151300 (PtrFLA39)*/Potri.013G151400 (PtrFLA40)*	0.0376857	0.124654	0.302322	Tandem duplication
Populus trichocarpa	Potri.013G151300 (PtrFLA39)*/Potri.013G151500 (PtrFLA47)*	0.0735952	0.296106	0.248543	Tandem duplication
Populus trichocarpa	Potri.013G151400 (PtrFLA40)*/Potri.013G151500 (PtrFLA47)*	0.0408945	0.329218	0.124217	Tandem duplication
Populus trichocarpa	Potri.019G120900 (PtrFLA33)*/Potri.019G121100 (PtrFLA45)*	0.0890698	0.243205	0.366233	Tandem duplication
Populus trichocarpa	Potri.019G122800 (PtrFLA43)*/Potri.019G123100 (PtrFLA50)*	0.046861	0.089746	0.522151	Tandem duplication
Populus trichocarpa	Potri.019G120900 (PtrFLA33)*/Potri.019G121200 (PtrFLA29)*	0.0341772	0.0724676	0.471621	Tandem duplication
Populus trichocarpa	Potri.019G121100 (PtrFLA45)*/Potri.019G121200 (PtrFLA29)*	0.0594655	0.233148	0.255055	Tandem duplication
Populus trichocarpa	Potri.019G122800 (PtrFLA43)*/Potri.019G123200 (PtrFLA32)*	0.064334	0.16539	0.388982	Tandem duplication
Populus trichocarpa	Potri.019G123100 (PtrFLA50)*/Potri.019G123200 (PtrFLA32)*	0.0334304	0.159491	0.209607	Tandem duplication
Populus trichocarpa	Potri.019G120900 (PtrFLA33)*/Potri.019G121300 (PtrFLA49)*	0.0570775	0.213497	0.267346	Tandem duplication
Populus trichocarpa	Potri.019G121100 (PtrFLA45)*/Potri.019G121300 (PtrFLA49)*	0.0634985	0.254239	0.249759	Tandem duplication
Populus trichocarpa	Potri.019G121200 (PtrFLA29)*/Potri.019G121300 (PtrFLA49)*	0.0314235	0.14443	0.217569	Tandem duplication
Populus trichocarpa	Potri.001G367900 (PtrFLA22)*/Potri.014G168100 (PtrFLA16)*	0.26348	2.10715	0.125041	Segmental duplication
Populus trichocarpa	Potri.001G367900 (PtrFLA22)*/Potri.011G093500 (PtrFLA5)*	0.0588324	0.235734	0.249572	Segmental duplication
Populus trichocarpa	Potri.002G223300 (PtrFLA12)*/Potri.014G162900 (PtrFLA18)*	0.0685267	0.257104	0.266533	Segmental duplication
Populus trichocarpa	Potri.004G210600 (PtrFLA34)*/Potri.009G012200 (PtrFLA2)*	0.0844852	0.317905	0.265756	Segmental duplication
Populus trichocarpa	Potri.006G129200 (PtrFLA7)*/Potri.016G088700 (PtrFLA9)*	0.0356574	0.294485	0.121084	Segmental duplication
Populus trichocarpa	Potri.006G174900 (PtrFLA30)*/Potri.018G097000 (PtrFLA38)*	0.0423896	0.199458	0.212524	Segmental duplication
Populus trichocarpa	Potri.008G012400 (PtrFLA19)*/Potri.010G244900 (PtrFLA1)*	0.0257459	0.28627	0.0899359	Segmental duplication
Populus trichocarpa	Potri.009G012100 (PtrFLA46)*/Potri.016G088700 (PtrFLA9)*	0.495865	1.58958	0.311947	Segmental duplication
Populus trichocarpa	Potri.010G244900 (PtrFLA1)*/Potri.016G066500 (PtrFLA8)*	0.172777	4.12603	0.0418748	Segmental duplication
Populus trichocarpa	Potri.012G015000 (PtrFLA27)*/Potri.015G013300 (PtrFLA48)*	0.0698182	0.27763	0.251479	Segmental duplication
Populus trichocarpa	Potri.012G127900 (PtrFLA23)*/Potri.015G129400 (PtrFLA10)*	0.0386668	0.240911	0.160502	Segmental duplication
Populus trichocarpa	Potri.013G120600 (PtrFLA3)*/Potri.019G093300 (PtrFLA15)*	0.0704031	0.291723	0.241336	Segmental duplication
Brachipodium distachyon	Bradi2g16560 (BdiFLA1)/Bradi2g16570 (BdiFLA13)	0.466667	3.69569	0.126273	Tandem duplication
Brachipodium distachyon	Bradi5g13100 (BdiFLA4)/Bradi5g13110 (BdiFLA16)	0.472642	3.61404	0.130779	Tandem duplication
Brachipodium distachyon	Bradi1g06290 (BdiFLA23)/Bradi1g57040 (BdiFLA22)	0.109449	3.95375	0.0276824	Segmental duplication
Brachipodium distachyon	Bradi1g31333 (BdiFLA19)/Bradi3g05730 (BdiFLA21)	0.491485	1.85549	0.264881	Segmental duplication
Brachipodium distachyon	Bradi1g76630 (BdiFLA5)/Bradi5g18950 (BdiFLA3)	0.289116	3.93428	0.0734864	Segmental duplication
Brachipodium distachyon	Bradi2g16560 (BdiFLA1)/Bradi2g46120 (BdiFLA8)	0.392931	3.50156	0.112216	Segmental duplication
Brachipodium distachyon	Bradi2g23270 (BdiFLA10)/Bradi2g54620 (BdiFLA20)	0.195711	2.15359	0.0908764	Segmental duplication
Brachipodium distachyon	Bradi3g39010 (BdiFLA17)/Bradi4g33040 (BdiFLA18)	0.242852	3.72228	0.0652427	Segmental duplication
Brachipodium distachyon	Bradi3g39740 (BdiFLA12)/Bradi5g13100 (BdiFLA4)	0.545667	3.65311	0.14937	Segmental duplication
Oryza sativa	LOC_Os02g20540 (OsaFLA19)*/LOC_Os02g20560 (OsaFLA15)*	0.356793	3.6346	0.0981656	Tandem duplication
Oryza sativa	LOC_Os03g57460 (OsaFLA24)*/LOC_Os03g57490 (OsaFLA17)*	0.0872764	0.485312	0.179836	Tandem duplication
Oryza sativa	LOC_Os04g39590 (OsaFLA14)*/LOC_Os04g39600 (OsaFLA13)*	0.459514	3.60332	0.127525	Tandem duplication
Oryza sativa	LOC_Os05g48890 (OsaFLA18)*/LOC_Os05g48900 (OsaFLA6)*	0.318725	3.46193	0.0920657	Tandem duplication
Oryza sativa	LOC_Os01g06580 (OsaFLA8)*/LOC_Os05g07060 (OsaFLA9)*	0.259459	3.50682	0.0739868	Segmental duplication
Oryza sativa	LOC_Os01g47780 (OsaFLA7)*/LOC_Os05g48890 (OsaFLA18)*	0.204133	0.998253	0.204491	Segmental duplication
Oryza sativa	LOC_Os01g62380 (OsaFLA12)*/LOC_Os05g38500 (OsaFLA26)*	0.147882	1.2569	0.117656	Segmental duplication
Oryza sativa	LOC_Os03g03600 (OsaFLA2)*/LOC_Os04g48490 (OsaFLA1)*	0.257172	3.78767	0.0678973	Segmental duplication
Oryza sativa	LOC_Os03g57460 (OsaFLA24)*/LOC_Os07g06680 (OsaFLA16)*	0.0794682	3.96905	0.020022	Segmental duplication
Oryza sativa	LOC_Os04g39590 (OsaFLA14)*/LOC_Os08g39270 (OsaFLA5)*	0.448572	3.53268	0.126978	Segmental duplication
Oryza sativa	LOC_Os08g38270 (OsaFLA4)*/LOC_Os09g30010 (OsaFLA10)*	0.1461	1.67479	0.0872347	Segmental duplication
Oryza sativa	LOC_Os08g39270 (OsaFLA5)*/LOC_Os09g30486 (OsaFLA27)*	0.262264	1.22705	0.213736	Segmental duplication
* FLAs identified by previous studies
